# Supplementary material for: Transcriptomic Profiling Reveals Differentially Expressed Genes Associated with Pine Wood Nematode Resistance in Masson Pine (Pinus massoniana Lamb.)
Source: Sci Rep. 2017 Jul 5;7:4693. doi: 10.1038/s41598-017-04944-7 (PMC5498564; doi:10.1038/s41598-017-04944-7)
Supplement: Supplementary file 2 — Supplementary Table S4 [file 41598_2017_4944_MOESM2_ESM.xls]

## Sheet: Integrated_Function.annotation
#GeneID	COG_class	COG_class_annotation	GO_annotation	KEGG_annotation	Swissprot_annotation	nr_annotation
c76606.graph_c0	[P]	Inorganic ion transport and metabolism	Molecular Function: ATP binding (GO:0005524);; Cellular Component: proteasome core complex (GO:0005839);; Cellular Component: plasma membrane (GO:0005886);; Biological Process: ubiquitin-dependent protein catabolic process (GO:0006511);; Biological Process: ATP biosynthetic process (GO:0006754);; Molecular Function: peptidase activity (GO:0008233);; Cellular Component: chloroplast thylakoid membr…	--	Copper-transporting ATPase PAA2, chloroplastic (Precursor) OS=Arabidopsis thaliana (Mouse-ear cress) PE=2 SV=1	Copper-exporting P-type ATPase A [Medicago truncatula]
c84706.graph_c0	[J]	Translation, ribosomal structure and biogenesis	Molecular Function: translation initiation factor activity (GO:0003743);; Molecular Function: translation elongation factor activity (GO:0003746);; Biological Process: translational initiation (GO:0006413);; Biological Process: translational frameshifting (GO:0006452);; Biological Process: peptidyl-lysine modification to hypusine (GO:0008612);; Molecular Function: ribosome binding (GO:0043022);; …	K03263|6e-19|osa:4342241|Os07g0112800	Eukaryotic translation initiation factor 5A-2 GN=At1g26630 OS=Arabidopsis thaliana (Mouse-ear cress) PE=1 SV=1	hypothetical protein TRIATDRAFT_298478 [Trichoderma atroviride IMI 206040]
c61246.graph_c0	--	--	Biological Process: rRNA processing (GO:0006364);; Cellular Component: chloroplast thylakoid membrane (GO:0009535);; Biological Process: response to blue light (GO:0009637);; Biological Process: response to high light intensity (GO:0009644);; Biological Process: response to sucrose (GO:0009744);; Biological Process: photosynthesis, light harvesting (GO:0009765);; Cellular Component: chloroplast e…	K08915|0.0|rcu:RCOM_0644360|chlorophyll A/B binding protein, putative	Chlorophyll a-b binding protein CP29.1, chloroplastic (Precursor) GN=LHCB4.1 OS=Arabidopsis thaliana (Mouse-ear cress) PE=1 SV=1	PREDICTED: chlorophyll a-b binding protein CP29.2, chloroplastic-like [Solanum lycopersicum]
c67888.graph_c0	[U]	Intracellular trafficking, secretion, and vesicular transport	Biological Process: cytokinesis by cell plate formation (GO:0000911);; Molecular Function: SNAP receptor activity (GO:0005484);; Cellular Component: plasma membrane (GO:0005886);; Biological Process: acetyl-CoA metabolic process (GO:0006084);; Biological Process: intracellular protein transport (GO:0006886);; Biological Process: membrane fusion (GO:0006944);; Biological Process: cell proliferatio…	--	Syntaxin-121 GN=F26K24.11 OS=Arabidopsis thaliana (Mouse-ear cress) PE=1 SV=1	hypothetical protein SELMODRAFT_134103 [Selaginella moellendorffii]
c94794.graph_c0	--	--	Molecular Function: oxidoreductase activity (GO:0016491);;	--	--	FAD-binding protein [Glarea lozoyensis ATCC 20868]
c77761.graph_c0	--	--	--	--	--	unknown [Picea sitchensis]
c69300.graph_c1	--	--	--	--	DNA-directed RNA polymerase II subunit RPB1 GN=F4B14.70 OS=Arabidopsis thaliana (Mouse-ear cress) PE=1 SV=3	predicted protein [Populus trichocarpa]
c44287.graph_c0	[GEPR]	--	--	--	--	hypothetical protein DOTSEDRAFT_139366 [Dothistroma septosporum NZE10]
c48039.graph_c0	--	--	--	--	Pentatricopeptide repeat-containing protein At4g25270, chloroplastic (Precursor) GN=PCMP-E53 OS=Arabidopsis thaliana (Mouse-ear cress) PE=3 SV=1	PREDICTED: pentatricopeptide repeat-containing protein At3g46790, chloroplastic-like [Cucumis sativus]
c72263.graph_c0	--	--	Cellular Component: cytosol (GO:0005829);; Cellular Component: chloroplast stroma (GO:0009570);;	--	--	unknown [Picea sitchensis]
c59098.graph_c0	--	--	--	--	--	hypothetical protein DOTSEDRAFT_71170 [Dothistroma septosporum NZE10]
c51252.graph_c0	--	--	--	--	Pentatricopeptide repeat-containing protein At3g12770 GN=PCMP-H43 OS=Arabidopsis thaliana (Mouse-ear cress) PE=2 SV=1	unknown [Picea sitchensis]
c12969.graph_c0	--	--	--	--	--	hypothetical protein OsJ_14655 [Oryza sativa Japonica Group]
c61847.graph_c0	--	--	--	--	Leucine-rich repeat extensin-like protein 3 (Precursor) GN=LRX3 OS=Arabidopsis thaliana (Mouse-ear cress) PE=1 SV=1	unknown [Picea sitchensis]
c43829.graph_c0	--	--	--	--	--	hypothetical protein FG04023.1 [Fusarium graminearum PH-1]
c83964.graph_c0	--	--	Biological Process: lipid metabolic process (GO:0006629);; Molecular Function: phosphoric diester hydrolase activity (GO:0008081);;	--	PI-PLC X domain-containing protein At5g67130 (Precursor) GN=At5g67130 OS=Arabidopsis thaliana (Mouse-ear cress) PE=1 SV=1	hypothetical protein BAUCODRAFT_68720 [Baudoinia compniacensis UAMH 10762]
c26144.graph_c0	--	--	Molecular Function: aspartic-type endopeptidase activity (GO:0004190);; Biological Process: proteolysis (GO:0006508);;	K08245|1e-09|pop:POPTR_828515|hypothetical protein	Phytepsin 11 kDa subunit (Precursor) OS=Hordeum vulgare (Barley) PE=1 SV=1	saccharopepsin [Puccinia graminis f. sp. tritici CRL 75-36-700-3]
c81286.graph_c0	[RTKL]	--	Molecular Function: nucleotide binding (GO:0000166);; Molecular Function: protein kinase activity (GO:0004672);; Biological Process: defense response (GO:0006952);; Biological Process: phosphorylation (GO:0016310);;	--	Cysteine-rich receptor-like protein kinase 2 (Precursor) GN=CRK2 OS=Arabidopsis thaliana (Mouse-ear cress) PE=2 SV=1	PREDICTED: cysteine-rich receptor-like protein kinase 2 [Vitis vinifera]
c63296.graph_c0	[T]	Signal transduction mechanisms	Biological Process: response to stress (GO:0006950);;	--	Universal stress protein A-like protein GN=At3g01520 OS=Arabidopsis thaliana (Mouse-ear cress) PE=1 SV=2	unknown [Picea sitchensis]
c2182.graph_c1	--	--	Molecular Function: beta-fructofuranosidase activity (GO:0004564);; Cellular Component: extracellular region (GO:0005576);; Biological Process: sucrose catabolic process (GO:0005987);;	--	--	extracellular invertase [Pyrenophora tritici-repentis Pt-1C-BFP]
c89094.graph_c0	--	--	--	--	Epidermis-specific secreted glycoprotein EP1 (Precursor) GN=EP1 OS=Daucus carota (Carrot) PE=1 SV=1	unknown [Picea sitchensis]
c93536.graph_c0	--	--	--	--	--	hypothetical protein Esi_0257_0040 [Ectocarpus siliculosus]
c89000.graph_c0	[G]	Carbohydrate transport and metabolism	--	K02429|2e-20|ppp:PHYPADRAFT_173818|hypothetical protein	Early nodulin-like protein 2 (Precursor) GN=At4g27520 OS=Arabidopsis thaliana (Mouse-ear cress) PE=1 SV=1	putative glucose galactose transporter protein [Neofusicoccum parvum UCRNP2]
c89738.graph_c0	--	--	Molecular Function: structural constituent of cell wall (GO:0005199);; Molecular Function: protein binding (GO:0005515);; Cellular Component: extracellular region (GO:0005576);; Cellular Component: plant-type cell wall (GO:0009505);; Cellular Component: plasmodesma (GO:0009506);; Cellular Component: cytoplasmic membrane-bounded vesicle (GO:0016023);;	--	Leucine-rich repeat extensin-like protein 3 (Precursor) GN=LRX3 OS=Arabidopsis thaliana (Mouse-ear cress) PE=1 SV=1	PREDICTED: leucine-rich repeat extensin-like protein 3-like [Brachypodium distachyon]
c52022.graph_c0	--	--	Biological Process: metabolic process (GO:0008152);; Molecular Function: transferase activity, transferring hexosyl groups (GO:0016758);;	--	Cyanidin-3-O-glucoside 2-O-glucuronosyltransferase GN=UGAT OS=Bellis perennis (Daisy) PE=1 SV=1	unknown [Picea sitchensis]
c68814.graph_c0	--	--	--	--	--	Uncharacterized protein isoform 1 [Theobroma cacao]
c86980.graph_c0	--	--	--	--	--	hypothetical protein PANT_9d00381 [Pseudozyma antarctica T-34]
c74203.graph_c2	--	--	--	--	--	unknown [Picea sitchensis]
c61294.graph_c0	[J]	Translation, ribosomal structure and biogenesis	Molecular Function: translation initiation factor activity (GO:0003743);; Biological Process: translational initiation (GO:0006413);;	K03236|1e-103|pop:POPTR_732377|translation initiation factor (eIF)	Eukaryotic translation initiation factor 1A OS=Onobrychis viciifolia (Common sainfoin) PE=2 SV=2	predicted protein [Populus trichocarpa]
c106121.graph_c0	--	--	Biological Process: covalent chromatin modification (GO:0016569);; Biological Process: primary metabolic process (GO:0044238);; Biological Process: cellular macromolecule metabolic process (GO:0044260);; Biological Process: regulation of biological process (GO:0050789);;	--	--	predicted protein [Populus trichocarpa]
c43596.graph_c0	--	--	Molecular Function: translation elongation factor activity (GO:0003746);; Molecular Function: ATP binding (GO:0005524);; Cellular Component: nucleus (GO:0005634);; Biological Process: ATP catabolic process (GO:0006200);; Biological Process: translational elongation (GO:0006414);; Molecular Function: ATPase activity (GO:0016887);;	K03235|2e-35|cre:CHLREDRAFT_145770|elongation factor EF-3	Leucine-rich repeat extensin-like protein 5 (Precursor) GN=LRX5 OS=Arabidopsis thaliana (Mouse-ear cress) PE=2 SV=2	hypothetical protein PUNSTDRAFT_104183 [Punctularia strigosozonata HHB-11173 SS5]
c94197.graph_c0	--	--	Molecular Function: metal ion binding (GO:0046872);;	--	Endonuclease OS=Nicotiana tabacum (Common tobacco) PE=2 SV=1	copia-type polyprotein [Cucumis melo subsp. melo]
c92398.graph_c0	[R]	General function prediction only	Molecular Function: ion channel activity (GO:0005216);; Biological Process: ion transport (GO:0006811);; Cellular Component: membrane (GO:0016020);;	--	--	hypothetical protein MYCGRDRAFT_106573 [Zymoseptoria tritici IPO323]
c55421.graph_c0	[GEPR]	--	Cellular Component: integral component of membrane (GO:0016021);; Molecular Function: substrate-specific transmembrane transporter activity (GO:0022891);; Biological Process: transmembrane transport (GO:0055085);;	--	D-xylose-proton symporter-like 1 GN=At3g03090 OS=Arabidopsis thaliana (Mouse-ear cress) PE=2 SV=1	alpha-glucosides permease MPH2/3 [Mycosphaerella populorum SO2202]
c98020.graph_c0	[S]	Function unknown	--	--	Putative membrane protein ycf1 GN=ycf1-B OS=Cucumis sativus (Cucumber) PE=3 SV=2	hypothetical protein MYCFIDRAFT_137442 [Pseudocercospora fijiensis CIRAD86]
c93190.graph_c0	--	--	--	--	--	hypothetical protein COCHEDRAFT_1163562 [Bipolaris maydis C5]
c3955.graph_c0	--	--	Molecular Function: sequence-specific DNA binding transcription factor activity (GO:0003700);; Biological Process: regulation of transcription, DNA-templated (GO:0006355);; Molecular Function: sequence-specific DNA binding (GO:0043565);;	--	--	bZIP-type transcription factor [Colletotrichum gloeosporioides Nara gc5]
c112934.graph_c0	--	--	Cellular Component: proteasome complex (GO:0000502);; Molecular Function: metal ion binding (GO:0046872);;	--	--	hypothetical protein COCHEDRAFT_1084731 [Bipolaris maydis C5]
c99077.graph_c0	[Q]	Secondary metabolites biosynthesis, transport and catabolism	Biological Process: anthocyanin-containing compound biosynthetic process (GO:0009718);; Cellular Component: plastoglobule (GO:0010287);; Molecular Function: oxidoreductase activity, acting on single donors with incorporation of molecular oxygen, incorporation of two atoms of oxygen (GO:0016702);;	K09840|1e-113|osa:4330451|Os02g0704000	Probable carotenoid cleavage dioxygenase 4, chloroplastic (Precursor) GN=T18B16.140 OS=Arabidopsis thaliana (Mouse-ear cress) PE=1 SV=1	neoxanthin cleavage enzyme-like protein [Oryza sativa Japonica Group]
c52532.graph_c0	[J]	Translation, ribosomal structure and biogenesis	Cellular Component: cytosol (GO:0005829);; Biological Process: protein glycosylation (GO:0006486);; Biological Process: protein targeting to vacuole (GO:0006623);; Molecular Function: zinc ion binding (GO:0008270);;	--	Putative membrane protein ycf1 GN=ycf1 OS=Oenothera elata subsp. hookeri (Hooker&apos;s evening primrose) PE=3 SV=3	PREDICTED: uncharacterized protein LOC101215434 [Cucumis sativus]
c62357.graph_c0	[K]	Transcription	Molecular Function: transcription coactivator activity (GO:0003713);; Cellular Component: mitochondrion (GO:0005739);; Molecular Function: sequence-specific DNA binding (GO:0043565);; Biological Process: positive regulation of transcription from RNA polymerase II promoter (GO:0045944);;	K03627|3e-41|zma:100191971|hypothetical protein LOC100191971	Multiprotein-bridging factor 1b GN=MBF1B OS=Arabidopsis thaliana (Mouse-ear cress) PE=2 SV=1	multi protein-bridging factor 1 [Mycosphaerella populorum SO2202]
c92212.graph_c0	[J]	Translation, ribosomal structure and biogenesis	Molecular Function: structural constituent of ribosome (GO:0003735);; Cellular Component: ribosome (GO:0005840);; Biological Process: translation (GO:0006412);; Molecular Function: rRNA binding (GO:0019843);; Molecular Function: metal ion binding (GO:0046872);;	K02922|5e-06|ath:AT1G52300|60S ribosomal protein L37 (RPL37B)	60S ribosomal protein L37-2 GN=RPL37B OS=Arabidopsis thaliana (Mouse-ear cress) PE=2 SV=2	60S ribosomal protein L37 [Nectria haematococca mpVI 77-13-4]
c34277.graph_c0	--	--	Molecular Function: peroxidase activity (GO:0004601);; Biological Process: response to oxidative stress (GO:0006979);; Cellular Component: cytoplasmic membrane-bounded vesicle (GO:0016023);; Molecular Function: heme binding (GO:0020037);; Biological Process: oxidation-reduction process (GO:0055114);;	--	Peroxidase 49 (Precursor) OS=Arabidopsis thaliana (Mouse-ear cress) PE=2 SV=2	unknown [Picea sitchensis]
c59010.graph_c0	--	--	--	--	--	unknown [Picea sitchensis]
c70340.graph_c0	[S]	Function unknown	Cellular Component: extracellular region (GO:0005576);; Biological Process: trichoblast differentiation (GO:0010054);;	--	Pathogenesis-related protein PR-1 (Precursor) GN=PR-1 OS=Medicago truncatula (Barrel medic) PE=2 SV=1	unknown [Picea sitchensis]
c2990.graph_c0	[GEPR]	--	Biological Process: carbohydrate transport (GO:0008643);; Cellular Component: integral component of membrane (GO:0016021);; Molecular Function: substrate-specific transmembrane transporter activity (GO:0022891);; Biological Process: transmembrane transport (GO:0055085);;	--	Monosaccharide-sensing protein 2 GN=MSSP2 OS=Arabidopsis thaliana (Mouse-ear cress) PE=2 SV=2	hypothetical protein [Leptosphaeria maculans JN3]
c94343.graph_c0	[GEPR]	--	Biological Process: carbohydrate transport (GO:0008643);; Cellular Component: integral component of membrane (GO:0016021);; Molecular Function: substrate-specific transmembrane transporter activity (GO:0022891);; Biological Process: transmembrane transport (GO:0055085);;	K08150|2e-14|ath:AT2G43330|INT1	Inositol transporter 1 GN=INT1 OS=Arabidopsis thaliana (Mouse-ear cress) PE=1 SV=1	TPA: conserved hypothetical protein similar to a fructose transporter (Eurofung) [Aspergillus nidulans FGSC A4]
c62604.graph_c0	[R]	General function prediction only	Molecular Function: organic cyclic compound binding (GO:0097159);; Molecular Function: heterocyclic compound binding (GO:1901363);;	K12741|1e-124|sbi:SORBI_04g007860|hypothetical protein	Heterogeneous nuclear ribonucleoprotein 1 GN=RNP1 OS=Arabidopsis thaliana (Mouse-ear cress) PE=1 SV=1	hypothetical protein SORBIDRAFT_04g007860 [Sorghum bicolor]
c108070.graph_c0	--	--	Molecular Function: catalytic activity (GO:0003824);; Biological Process: metabolic process (GO:0008152);;	--	--	hypothetical protein SS1G_05865 [Sclerotinia sclerotiorum 1980]
c35554.graph_c0	[RTKL]	--	Molecular Function: protein kinase C activity (GO:0004697);; Molecular Function: protein tyrosine kinase activity (GO:0004713);; Molecular Function: ATP binding (GO:0005524);; Cellular Component: nucleus (GO:0005634);; Cellular Component: ribosome (GO:0005840);; Biological Process: protein phosphorylation (GO:0006468);; Biological Process: protein targeting to membrane (GO:0006612);; Biological P…	--	Serine/threonine-protein kinase AtPK2/AtPK19 GN=F17O14.19 OS=Arabidopsis thaliana (Mouse-ear cress) PE=1 SV=2	PREDICTED: serine/threonine-protein kinase AtPK2/AtPK19-like isoform 1 [Solanum lycopersicum]
c70570.graph_c0	--	--	Cellular Component: mitochondrial respiratory chain complex I (GO:0005747);; Biological Process: pentose-phosphate shunt (GO:0006098);; Biological Process: ubiquitin-dependent protein catabolic process (GO:0006511);; Molecular Function: NADH dehydrogenase (ubiquinone) activity (GO:0008137);; Cellular Component: chloroplast (GO:0009507);; Biological Process: response to salt stress (GO:0009651);; …	K03949|5e-70|vvi:100249252|hypothetical protein LOC100249252	Probable NADH dehydrogenase [ubiquinone] 1 alpha subcomplex subunit 5, mitochondrial (Precursor) GN=At5g52840 OS=Arabidopsis thaliana (Mouse-ear cress) PE=1 SV=1	unknown [Picea sitchensis]
c53712.graph_c0	--	--	Molecular Function: nucleotide binding (GO:0000166);; Molecular Function: catalytic activity (GO:0003824);;	--	--	unknown [Picea sitchensis]
c56368.graph_c0	--	--	Cellular Component: Golgi apparatus (GO:0005794);; Cellular Component: plasma membrane (GO:0005886);; Cellular Component: plant-type cell wall (GO:0009505);; Biological Process: response to salt stress (GO:0009651);;	--	Basic 7S globulin 2 low kDa subunit (Precursor) OS=Glycine max (Soybean) PE=1 SV=1	predicted protein [Populus trichocarpa]
c19837.graph_c0	--	--	Cellular Component: mitochondrion (GO:0005739);;	--	Pentatricopeptide repeat-containing protein At5g39710 GN=EMB2745 OS=Arabidopsis thaliana (Mouse-ear cress) PE=2 SV=1	PREDICTED: pentatricopeptide repeat-containing protein At5g39710-like [Solanum lycopersicum]
c78370.graph_c0	--	--	--	--	Classical arabinogalactan protein 9 (Precursor) GN=AGP9 OS=Arabidopsis thaliana (Mouse-ear cress) PE=1 SV=2	hypothetical protein COCSADRAFT_167620 [Bipolaris sorokiniana ND90Pr]
c46353.graph_c0	[Z]	Cytoskeleton	Molecular Function: ATP binding (GO:0005524);; Cellular Component: cytoplasm (GO:0005737);; Cellular Component: cytoskeleton (GO:0005856);;	--	Actin-85C (Fragment) GN=AC85C OS=Solanum tuberosum (Potato) PE=3 SV=1	actin homolog [Phaseolus vulgaris]
c112331.graph_c0	--	--	Molecular Function: binding (GO:0005488);; Cellular Component: cytoplasmic part (GO:0044444);;	--	--	predicted protein [Populus trichocarpa]
c78712.graph_c0	--	--	--	--	--	glycoside hydrolase family 61 protein B [Heterobasidion parviporum]
c74371.graph_c0	--	--	--	--	Putative WEB family protein At1g65010, chloroplastic (Precursor) GN=At1g65010 OS=Arabidopsis thaliana (Mouse-ear cress) PE=1 SV=1	PREDICTED: uncharacterized protein LOC100260617 [Vitis vinifera]
c36477.graph_c0	--	--	Cellular Component: cytosol (GO:0005829);;	--	Wound-induced basic protein GN=PR4 OS=Phaseolus vulgaris (Kidney bean) PE=2 SV=1	PREDICTED: wound-induced basic protein-like [Fragaria vesca subsp. vesca]
c56440.graph_c0	[P]	Inorganic ion transport and metabolism	--	--	--	hypothetical protein MPH_08598 [Macrophomina phaseolina MS6]
c51578.graph_c0	--	--	--	--	17.4 kDa class I heat shock protein GN=HSP17.4A OS=Arabidopsis thaliana (Mouse-ear cress) PE=2 SV=2	hypothetical protein MYCGRDRAFT_29054, partial [Zymoseptoria tritici IPO323]
c94407.graph_c0	--	--	Molecular Function: nucleic acid binding (GO:0003676);; Molecular Function: aspartate-tRNA ligase activity (GO:0004815);; Molecular Function: ATP binding (GO:0005524);; Cellular Component: cytoplasm (GO:0005737);; Biological Process: aspartyl-tRNA aminoacylation (GO:0006422);;	--	--	hypothetical protein SNOG_04267 [Phaeosphaeria nodorum SN15]
c75841.graph_c0	[J]	Translation, ribosomal structure and biogenesis	Molecular Function: structural constituent of ribosome (GO:0003735);; Cellular Component: mitochondrial small ribosomal subunit (GO:0005763);; Cellular Component: cytosol (GO:0005829);; Biological Process: translation (GO:0006412);; Molecular Function: rRNA binding (GO:0019843);; Biological Process: ribosome biogenesis (GO:0042254);;	K02952|1e-61|osa:6450193|rps13, OrsajM_p31	Ribosomal protein S13, mitochondrial GN=RPS13 OS=Daucus carota (Carrot) PE=3 SV=1	ribosomal protein S13 [Cycas taitungensis]
c55615.graph_c0	--	--	--	--	Major latex allergen Hev b 5 OS=Hevea brasiliensis (Para rubber tree) PE=1 SV=3	unknown [Picea sitchensis]
c74379.graph_c1	--	--	Biological Process: pentose-phosphate shunt (GO:0006098);; Cellular Component: chloroplast (GO:0009507);; Biological Process: chloroplast relocation (GO:0009902);; Biological Process: thylakoid membrane organization (GO:0010027);; Biological Process: photosynthesis (GO:0015979);; Biological Process: carotenoid biosynthetic process (GO:0016117);; Biological Process: starch biosynthetic process (GO…	--	--	conserved hypothetical protein [Ricinus communis]
c108615.graph_c0	--	--	Molecular Function: nucleic acid binding (GO:0003676);; Biological Process: DNA metabolic process (GO:0006259);;	--	--	Uncharacterized protein TCM_022739 [Theobroma cacao]
c69678.graph_c0	--	--	Molecular Function: structural molecule activity (GO:0005198);;	--	Vesicle-associated protein 4-1 GN=MJP23.9 OS=Arabidopsis thaliana (Mouse-ear cress) PE=2 SV=1	unknown [Picea sitchensis]
c29217.graph_c0	[R]	General function prediction only	--	--	--	hypothetical protein MYCFIDRAFT_143385 [Pseudocercospora fijiensis CIRAD86]
c91445.graph_c0	--	--	Biological Process: transcription, DNA-templated (GO:0006351);; Cellular Component: intracellular part (GO:0044424);; Biological Process: rhythmic process (GO:0048511);;	--	--	hypothetical protein SEPMUDRAFT_149199 [Mycosphaerella populorum SO2202]
c76282.graph_c0	--	--	Molecular Function: ubiquitin-protein ligase activity (GO:0004842);; Molecular Function: protein binding (GO:0005515);; Cellular Component: nucleus (GO:0005634);; Biological Process: response to water deprivation (GO:0009414);; Biological Process: protein autoubiquitination (GO:0051865);;	--	E3 ubiquitin protein ligase DRIP1 GN=DRIP1 OS=Arabidopsis thaliana (Mouse-ear cress) PE=1 SV=2	PREDICTED: uncharacterized serine-rich protein C215.13-like [Cicer arietinum]
c58163.graph_c0	--	--	Cellular Component: plastid (GO:0009536);;	--	--	unnamed protein product [Vitis vinifera]
c81179.graph_c0	[S]	Function unknown	Molecular Function: nucleotide binding (GO:0000166);; Biological Process: response to molecule of bacterial origin (GO:0002237);; Molecular Function: protein kinase activity (GO:0004672);; Biological Process: signal transduction (GO:0007165);; Biological Process: stomatal complex morphogenesis (GO:0010103);; Cellular Component: membrane (GO:0016020);; Biological Process: phosphorylation (GO:00163…	--	LRR receptor-like serine/threonine-protein kinase RCH1 (Precursor) GN=RCH1 OS=Arabidopsis thaliana (Mouse-ear cress) PE=2 SV=1	unknown [Picea sitchensis]
c36724.graph_c0	--	--	--	--	Leucine-rich repeat extensin-like protein 5 (Precursor) GN=LRX5 OS=Arabidopsis thaliana (Mouse-ear cress) PE=2 SV=2	hypothetical protein BAUCODRAFT_37900 [Baudoinia compniacensis UAMH 10762]
c96689.graph_c0	[J]	Translation, ribosomal structure and biogenesis	Molecular Function: structural constituent of ribosome (GO:0003735);; Cellular Component: ribosome (GO:0005840);; Biological Process: translation (GO:0006412);; Molecular Function: 5S rRNA binding (GO:0008097);;	K02932|3e-08|zma:100280969|60S ribosomal protein L5-2	--	hypothetical protein SNOG_10409 [Phaeosphaeria nodorum SN15]
c61811.graph_c0	[O]	Posttranslational modification, protein turnover, chaperones	Biological Process: protein peptidyl-prolyl isomerization (GO:0000413);; Molecular Function: peptidyl-prolyl cis-trans isomerase activity (GO:0003755);; Biological Process: protein folding (GO:0006457);;	K01802|9e-52|ath:AT5G58710|ROC7	Peptidyl-prolyl cis-trans isomerase CYP19-4 (Precursor) GN=F23F1.12 OS=Arabidopsis thaliana (Mouse-ear cress) PE=1 SV=2	hypothetical protein GLOTRDRAFT_122161 [Gloeophyllum trabeum ATCC 11539]
c73896.graph_c0	--	--	Molecular Function: purine ribonucleoside binding (GO:0032550);; Molecular Function: adenyl ribonucleotide binding (GO:0032559);; Molecular Function: anion binding (GO:0043168);; Biological Process: response to stimulus (GO:0050896);;	--	TMV resistance protein N GN=N OS=Nicotiana glutinosa (Tobacco) PE=1 SV=1	putative NBS-LRR protein G8029 [Pinus monticola]
c63016.graph_c0	--	--	Cellular Component: mitochondrion (GO:0005739);;	--	--	unknown [Picea sitchensis]
c76578.graph_c0	--	--	Molecular Function: metal ion binding (GO:0046872);;	--	--	unknown [Picea sitchensis]
c85994.graph_c0	--	--	Biological Process: metabolic process (GO:0008152);; Cellular Component: plastid (GO:0009536);; Molecular Function: oxidoreductase activity (GO:0016491);;	--	Polyphenol oxidase, chloroplastic (Precursor) OS=Vitis vinifera (Grape) PE=1 SV=1	polyphenol oxidase precursor (chloroplast) [Taraxacum officinale]
c75129.graph_c0	--	--	--	--	Uncharacterized protein At4g26450 GN=At4g26450 OS=Arabidopsis thaliana (Mouse-ear cress) PE=4 SV=1	hypothetical protein VITISV_002699 [Vitis vinifera]
c86585.graph_c0	--	--	--	K05019|5e-06|ath:AT5G62290|nucleotide-sensitive chloride conductance regulator (ICln) family protein	Chloride conductance regulatory protein ICln GN=At5g62290 OS=Arabidopsis thaliana (Mouse-ear cress) PE=2 SV=1	hypothetical protein W97_08638 [Coniosporium apollinis CBS 100218]
c62936.graph_c0	[Z]	Cytoskeleton	Biological Process: microtubule cytoskeleton organization (GO:0000226);; Biological Process: cell plate assembly (GO:0000919);; Molecular Function: protein binding (GO:0005515);; Molecular Function: ATP binding (GO:0005524);; Cellular Component: microtubule associated complex (GO:0005875);; Biological Process: cell proliferation (GO:0008283);; Cellular Component: phragmoplast (GO:0009524);; Biolo…	--	Kinesin-like protein NACK1 GN=F15H18.12 OS=Arabidopsis thaliana (Mouse-ear cress) PE=1 SV=1	ATP binding microtubule motor family protein isoform 1 [Theobroma cacao]
c41250.graph_c0	--	--	Molecular Function: transferase activity, transferring acyl groups other than amino-acyl groups (GO:0016747);;	--	Benzyl alcohol O-benzoyltransferase OS=Clarkia breweri (Fairy fans) PE=1 SV=1	unknown [Picea sitchensis]
c113188.graph_c0	--	--	Molecular Function: oxidoreductase activity (GO:0016491);; Biological Process: oxidation-reduction process (GO:0055114);;	--	Peroxiredoxin-2D GN=PRXIID OS=Arabidopsis thaliana (Mouse-ear cress) PE=1 SV=2	redoxin [Glomerella graminicola M1.001]
c101872.graph_c0	--	--	--	--	--	hypothetical protein SNOG_10298 [Phaeosphaeria nodorum SN15]
c107189.graph_c0	--	--	--	--	--	hypothetical protein MYCFIDRAFT_148752 [Pseudocercospora fijiensis CIRAD86]
c94047.graph_c0	[GEPR]	--	Molecular Function: nucleotide binding (GO:0000166);; Molecular Function: ligase activity, forming aminoacyl-tRNA and related compounds (GO:0016876);; Biological Process: tRNA aminoacylation (GO:0043039);;	--	--	MFS general substrate transporter [Glarea lozoyensis ATCC 20868]
c41725.graph_c0	--	--	Cellular Component: mitochondrion (GO:0005739);; Biological Process: double-strand break repair (GO:0006302);; Biological Process: mitotic recombination (GO:0006312);; Biological Process: sister chromatid cohesion (GO:0007062);; Biological Process: synapsis (GO:0007129);; Biological Process: reciprocal meiotic recombination (GO:0007131);; Biological Process: meiotic DNA double-strand break format…	--	Pentatricopeptide repeat-containing protein At3g16610 GN=PCMP-E91 OS=Arabidopsis thaliana (Mouse-ear cress) PE=2 SV=1	hypothetical protein SORBIDRAFT_01g012973 [Sorghum bicolor]
c73052.graph_c0	[I]	Lipid transport and metabolism	Molecular Function: enoyl-CoA hydratase activity (GO:0004300);; Cellular Component: peroxisome (GO:0005777);; Biological Process: fatty acid beta-oxidation (GO:0006635);; Molecular Function: isomerase activity (GO:0016853);;	K01692|1e-121|vvi:100246523|hypothetical protein LOC100246523	1,4-Dihydroxy-2-naphthoyl-CoA synthase, peroxisomal GN=MENB OS=Arabidopsis thaliana (Mouse-ear cress) PE=1 SV=2	unknown [Picea sitchensis]
c67119.graph_c0	--	--	--	--	--	TIR/P-loop/LRR [Pinus taeda]
c90935.graph_c0	[G]	Carbohydrate transport and metabolism	Cellular Component: extracellular region (GO:0005576);; Molecular Function: cellulase activity (GO:0008810);; Molecular Function: cellulose 1,4-beta-cellobiosidase activity (GO:0016162);; Biological Process: cellulose catabolic process (GO:0030245);; Molecular Function: cellulose binding (GO:0030248);;	--	--	hypothetical protein BC1G_08989 [Botryotinia fuckeliana B05.10]
c55086.graph_c1	--	--	Cellular Component: plasma membrane (GO:0005886);; Molecular Function: zinc ion binding (GO:0008270);; Cellular Component: integral component of membrane (GO:0016021);; Molecular Function: cellulose synthase (UDP-forming) activity (GO:0016760);; Biological Process: cellulose biosynthetic process (GO:0030244);;	K10999|4e-96|vvi:100242715|hypothetical protein LOC100242715	Probable cellulose synthase A catalytic subunit 5 [UDP-forming] OS=Oryza sativa subsp. japonica (Rice) PE=2 SV=1	unnamed protein product [Vitis vinifera]
c63046.graph_c0	[O]	Posttranslational modification, protein turnover, chaperones	--	--	Chaperone protein dnaJ 11, chloroplastic (Precursor) GN=T19K4.170 OS=Arabidopsis thaliana (Mouse-ear cress) PE=1 SV=2	unknown [Picea sitchensis]
c30094.graph_c0	--	--	Molecular Function: ATP binding (GO:0005524);; Cellular Component: cytosol (GO:0005829);; Biological Process: protein folding (GO:0006457);; Biological Process: response to stress (GO:0006950);; Cellular Component: fungal-type cell wall (GO:0009277);; Cellular Component: cell septum (GO:0030428);; Molecular Function: unfolded protein binding (GO:0051082);;	K04079|6e-17|sbi:SORBI_02g028050|hypothetical protein	Heat shock protein 90-1 GN=F6N7.13 OS=Arabidopsis thaliana (Mouse-ear cress) PE=1 SV=3	Hsp90 family chaperone HSP82 [Zymoseptoria tritici IPO323]
c73623.graph_c0	[BQ]	--	Biological Process: cellular metabolic process (GO:0044237);; Biological Process: primary metabolic process (GO:0044238);; Biological Process: organic substance metabolic process (GO:0071704);;	K11407|0.0|rcu:RCOM_1469870|histone deacetylase hda1, putative	Histone deacetylase 5 GN=HDA5 OS=Arabidopsis thaliana (Mouse-ear cress) PE=2 SV=1	Histone deacetylase 5 isoform 1 [Theobroma cacao]
c35180.graph_c0	--	--	--	--	--	unknown [Picea sitchensis]
c70238.graph_c0	--	--	Molecular Function: translation initiation factor activity (GO:0003743);;	--	Formin-like protein 3 OS=Oryza sativa subsp. japonica (Rice) PE=2 SV=2	unknown [Picea sitchensis]
c82009.graph_c0	--	--	Biological Process: DNA metabolic process (GO:0006259);; Biological Process: meiosis I (GO:0007127);;	--	Pentatricopeptide repeat-containing protein At3g02330 OS=Arabidopsis thaliana (Mouse-ear cress) PE=2 SV=2	Pinus taeda anonymous locus 0_14992_02 genomic sequence
c90698.graph_c0	--	--	Molecular Function: catalytic activity (GO:0003824);; Biological Process: carbohydrate metabolic process (GO:0005975);;	K08235|2e-07|pop:POPTR_851311|hypothetical protein	Probable xyloglucan endotransglucosylase/hydrolase protein 12 (Precursor) GN=XTH12 OS=Arabidopsis thaliana (Mouse-ear cress) PE=2 SV=1	unknown [Picea sitchensis]
c35888.graph_c0	--	--	Molecular Function: hydrolase activity, hydrolyzing O-glycosyl compounds (GO:0004553);; Cellular Component: extracellular region (GO:0005576);; Biological Process: carbohydrate metabolic process (GO:0005975);; Molecular Function: cellulose binding (GO:0030248);;	--	--	putative endo-beta-1,4-glucanase D Short=Endoglucanase D [Rhizoctonia solani AG-1 IB]
c113669.graph_c0	[GEPR]	--	Molecular Function: transporter activity (GO:0005215);; Cellular Component: integral component of membrane (GO:0016021);; Biological Process: transmembrane transport (GO:0055085);;	--	--	polyamine transporter [Cryptococcus neoformans var. neoformans JEC21]
c75003.graph_c0	--	--	--	--	--	hypothetical protein VITISV_026848 [Vitis vinifera]
c66511.graph_c0	--	--	Molecular Function: hydrolase activity (GO:0016787);;	--	--	unknown [Picea sitchensis]
c64662.graph_c0	--	--	Cellular Component: Ino80 complex (GO:0031011);;	--	Nucleolin 2 GN=OSJNBa0058K23.21 OS=Oryza sativa subsp. japonica (Rice) PE=2 SV=2	unknown [Picea sitchensis]
c84909.graph_c0	--	--	--	--	--	NAM protein [Picea likiangensis]
c94109.graph_c0	--	--	Molecular Function: heme binding (GO:0020037);; Molecular Function: metal ion binding (GO:0046872);;	--	--	hypothetical protein BAUCODRAFT_123226 [Baudoinia compniacensis UAMH 10762]
c73124.graph_c0	--	--	Biological Process: glucuronoxylan metabolic process (GO:0010413);; Molecular Function: ligase activity (GO:0016874);; Biological Process: xylan biosynthetic process (GO:0045492);;	--	U-box domain-containing protein 4 GN=PUB4 OS=Arabidopsis thaliana (Mouse-ear cress) PE=1 SV=3	armadillo [Phaseolus vulgaris]
c32662.graph_c0	[Z]	Cytoskeleton	Biological Process: nuclear division (GO:0000280);; Biological Process: cytokinesis by cell plate formation (GO:0000911);; Molecular Function: ATP binding (GO:0005524);; Cellular Component: nucleus (GO:0005634);; Cellular Component: kinesin complex (GO:0005871);; Cellular Component: spindle microtubule (GO:0005876);; Biological Process: acetyl-CoA metabolic process (GO:0006084);; Biological Proce…	--	Kinesin-5 GN=ATK5 OS=Arabidopsis thaliana (Mouse-ear cress) PE=2 SV=1	hypothetical protein SELMODRAFT_84710 [Selaginella moellendorffii]
c111219.graph_c0	--	--	--	--	--	hypothetical protein [Podospora anserina S mat+]
c16440.graph_c0	--	--	--	--	--	glycosyl transferase, putative [Talaromyces marneffei ATCC 18224]
c80239.graph_c0	--	--	Cellular Component: plastid (GO:0009536);;	--	Pentatricopeptide repeat-containing protein At1g71460, chloroplastic (Precursor) GN=PCMP-A3 OS=Arabidopsis thaliana (Mouse-ear cress) PE=2 SV=1	unknown [Picea sitchensis]
c88924.graph_c0	--	--	Molecular Function: acid phosphatase activity (GO:0003993);; Molecular Function: metal ion binding (GO:0046872);;	--	Purple acid phosphatase 6 (Precursor) GN=PAP6 OS=Arabidopsis thaliana (Mouse-ear cress) PE=2 SV=1	hypothetical protein DOTSEDRAFT_180664 [Dothistroma septosporum NZE10]
c76873.graph_c0	[O]	Posttranslational modification, protein turnover, chaperones	Molecular Function: protein binding (GO:0005515);; Molecular Function: ATP binding (GO:0005524);; Cellular Component: vacuole (GO:0005773);; Cellular Component: Golgi apparatus (GO:0005794);; Cellular Component: plasma membrane (GO:0005886);; Cellular Component: plasmodesma (GO:0009506);; Molecular Function: nucleoside-triphosphatase activity (GO:0017111);;	K06027|0.0|vvi:100243494|hypothetical protein LOC100243494	Vesicle-fusing ATPase GN=NSF OS=Arabidopsis thaliana (Mouse-ear cress) PE=2 SV=2	PREDICTED: vesicle-fusing ATPase-like [Cucumis sativus]
c91134.graph_c0	--	--	Cellular Component: endosome (GO:0005768);; Cellular Component: Golgi apparatus (GO:0005794);; Cellular Component: trans-Golgi network (GO:0005802);; Biological Process: response to desiccation (GO:0009269);; Biological Process: response to cold (GO:0009409);; Biological Process: response to salt stress (GO:0009651);; Biological Process: response to abscisic acid (GO:0009737);; Molecular Function…	--	Dehydration-responsive protein RD22 (Precursor) GN=RD22 OS=Arabidopsis thaliana (Mouse-ear cress) PE=2 SV=1	RD-22 like protein, partial [Helianthus annuus]
c40053.graph_c0	--	--	--	--	Proline-rich receptor-like protein kinase PERK1 GN=PERK1 OS=Arabidopsis thaliana (Mouse-ear cress) PE=1 SV=1	sphingomyelin phosphodiesterase [Exophiala dermatitidis NIH/UT8656]
c95250.graph_c0	--	--	Cellular Component: vacuole (GO:0005773);;	--	--	hypothetical protein VITISV_012437 [Vitis vinifera]
c34423.graph_c0	--	--	--	--	WAT1-related protein At2g39510 GN=At2g39510 OS=Arabidopsis thaliana (Mouse-ear cress) PE=2 SV=1	unknown [Picea sitchensis]
c65947.graph_c0	[C]	Energy production and conversion	Cellular Component: cytosol (GO:0005829);; Biological Process: peptidyl-lysine modification to hypusine (GO:0008612);; Molecular Function: lyase activity (GO:0016829);; Molecular Function: deoxyhypusine monooxygenase activity (GO:0019135);; Cellular Component: phycobilisome (GO:0030089);; Molecular Function: metal ion binding (GO:0046872);; Biological Process: oxidation-reduction process (GO:0055…	K06072|1e-151|vvi:100256697|hypothetical protein LOC100256697	Deoxyhypusine hydroxylase GN=At3g58180 OS=Arabidopsis thaliana (Mouse-ear cress) PE=2 SV=1	unknown [Picea sitchensis]
c83961.graph_c0	--	--	Molecular Function: hydrolase activity, hydrolyzing O-glycosyl compounds (GO:0004553);; Biological Process: carbohydrate metabolic process (GO:0005975);;	--	--	glycoside hydrolase family 5 protein [Dothistroma septosporum NZE10]
c100041.graph_c0	[O]	Posttranslational modification, protein turnover, chaperones	Molecular Function: transferase activity (GO:0016740);;	K00799|2e-10|rcu:RCOM_0360880|glutathione-s-transferase theta, gst, putative (EC:2.5.1.18)	--	glutathione S-transferase [Mycosphaerella populorum SO2202]
c60637.graph_c1	--	--	--	--	Receptor-like protein 12 (Precursor) GN=RLP12 OS=Arabidopsis thaliana (Mouse-ear cress) PE=2 SV=2	PREDICTED: probable leucine-rich repeat receptor-like protein kinase At1g35710-like [Vitis vinifera]
c74235.graph_c0	[R]	General function prediction only	Molecular Function: protein serine/threonine phosphatase activity (GO:0004722);;	--	Manganese-dependent ADP-ribose/CDP-alcohol diphosphatase OS=Oryza sativa subsp. japonica (Rice) PE=2 SV=1	PREDICTED: manganese-dependent ADP-ribose/CDP-alcohol diphosphatase-like [Vitis vinifera]
c59691.graph_c0	[MJ]	--	Molecular Function: mannose-1-phosphate guanylyltransferase activity (GO:0004475);; Cellular Component: peroxisome (GO:0005777);; Cellular Component: cytosol (GO:0005829);; Biological Process: biosynthetic process (GO:0009058);; Biological Process: response to cadmium ion (GO:0046686);;	--	Probable mannose-1-phosphate guanylyltransferase 2 OS=Oryza sativa subsp. japonica (Rice) PE=2 SV=1	predicted protein [Populus trichocarpa]
c67986.graph_c0	--	--	Cellular Component: Golgi apparatus (GO:0005794);; Cellular Component: plasma membrane (GO:0005886);; Biological Process: oligopeptide transport (GO:0006857);; Biological Process: microtubule nucleation (GO:0007020);; Molecular Function: acetylglucosaminyltransferase activity (GO:0008375);; Biological Process: carbohydrate biosynthetic process (GO:0016051);;	--	--	unknown [Picea sitchensis]
c45752.graph_c0	--	--	Molecular Function: aspartic-type endopeptidase activity (GO:0004190);; Biological Process: proteolysis (GO:0006508);;	--	--	unknown [Picea sitchensis]
c78105.graph_c0	[V]	Defense mechanisms	Cellular Component: membrane (GO:0016020);; Molecular Function: transmembrane transporter activity (GO:0022857);;	--	MATE efflux family protein 5 GN=F3L12.12 OS=Arabidopsis thaliana (Mouse-ear cress) PE=3 SV=1	hypothetical protein PRUPE_ppa004487mg [Prunus persica]
c50844.graph_c0	--	--	--	--	--	hypothetical protein BAUCODRAFT_80670 [Baudoinia compniacensis UAMH 10762]
c66556.graph_c0	--	--	Biological Process: immune system process (GO:0002376);; Biological Process: defense response (GO:0006952);; Biological Process: signal transduction (GO:0007165);; Biological Process: response to organic substance (GO:0010033);; Molecular Function: lipase activity (GO:0016298);; Biological Process: primary metabolic process (GO:0044238);; Biological Process: single-organism metabolic process (GO:…	--	--	unknown [Picea sitchensis]
c70384.graph_c0	--	--	--	--	--	unknown [Picea sitchensis]
c12548.graph_c0	[Q]	Secondary metabolites biosynthesis, transport and catabolism	Molecular Function: homogentisate 1,2-dioxygenase activity (GO:0004411);; Biological Process: L-phenylalanine catabolic process (GO:0006559);; Biological Process: tyrosine metabolic process (GO:0006570);; Biological Process: oxidation-reduction process (GO:0055114);;	K00451|8e-24|pop:POPTR_1070174|homogentisate 1,2-dioxygenase (EC:1.13.11.5)	Homogentisate 1,2-dioxygenase GN=HGO OS=Arabidopsis thaliana (Mouse-ear cress) PE=2 SV=2	hypothetical protein AOL_s00170g6 [Arthrobotrys oligospora ATCC 24927]
c48546.graph_c0	--	--	Cellular Component: integral component of membrane (GO:0016021);;	--	--	hypothetical protein SNOG_02676 [Phaeosphaeria nodorum SN15]
c72005.graph_c0	--	--	Biological Process: sterol biosynthetic process (GO:0016126);;	--	Violaxanthin de-epoxidase, chloroplastic (Precursor) GN=VDE1 OS=Nicotiana tabacum (Common tobacco) PE=2 SV=1	unknown [Arabidopsis thaliana]
c68608.graph_c0	[LKJ]	--	Molecular Function: translation initiation factor activity (GO:0003743);; Molecular Function: ATP binding (GO:0005524);; Cellular Component: cytoplasm (GO:0005737);; Biological Process: translational initiation (GO:0006413);; Molecular Function: ATP-dependent helicase activity (GO:0008026);; Biological Process: mycelium development (GO:0043581);;	K03257|2e-83|vcn:VOLCADRAFT_120953|hypothetical protein	Eukaryotic initiation factor 4A-3 OS=Nicotiana plumbaginifolia (Leadwort-leaved tobacco) PE=2 SV=1	ATP-dependent RNA helicase eIF4A [Coniosporium apollinis CBS 100218]
c51159.graph_c0	--	--	Molecular Function: RNA binding (GO:0003723);;	--	KH domain-containing protein At4g26480 GN=At4g26480 OS=Arabidopsis thaliana (Mouse-ear cress) PE=2 SV=1	unknown [Picea sitchensis]
c90395.graph_c0	[P]	Inorganic ion transport and metabolism	Biological Process: cation transport (GO:0006812);; Molecular Function: cation transmembrane transporter activity (GO:0008324);; Cellular Component: integral component of membrane (GO:0016021);; Biological Process: transmembrane transport (GO:0055085);;	K14689|2e-08|ppp:PHYPADRAFT_58387|hypothetical protein	Metal tolerance protein 8 GN=OSJNBa0077M12.119 OS=Oryza sativa subsp. japonica (Rice) PE=2 SV=2	putative zinc cadmium resistance protein [Neofusicoccum parvum UCRNP2]
c73789.graph_c0	--	--	--	--	--	PREDICTED: protein MON2 homolog [Vitis vinifera]
c2056.graph_c1	--	--	Molecular Function: zinc ion binding (GO:0008270);;	--	--	Zinc finger ZZ-type protein [Macrophomina phaseolina MS6]
c37747.graph_c0	--	--	--	--	--	predicted protein [Hordeum vulgare subsp. vulgare]
c82148.graph_c0	[R]	General function prediction only	Molecular Function: ion channel activity (GO:0005216);; Biological Process: ion transport (GO:0006811);; Cellular Component: membrane (GO:0016020);;	--	--	hypothetical protein PFL1_01891 [Pseudozyma flocculosa PF-1]
c64499.graph_c0	--	--	Molecular Function: prephenate dehydratase activity (GO:0004664);; Biological Process: L-phenylalanine biosynthetic process (GO:0009094);; Cellular Component: plastid (GO:0009536);; Biological Process: chorismate metabolic process (GO:0046417);;	--	Arogenate dehydratase/prephenate dehydratase 6, chloroplastic (Precursor) GN=T23G18.10 OS=Arabidopsis thaliana (Mouse-ear cress) PE=1 SV=1	unknown [Picea sitchensis]
c113944.graph_c0	--	--	Molecular Function: RNA binding (GO:0003723);; Biological Process: primary metabolic process (GO:0044238);; Biological Process: cellular macromolecule metabolic process (GO:0044260);;	--	Putative proline-rich receptor-like protein kinase PERK11 GN=PERK11 OS=Arabidopsis thaliana (Mouse-ear cress) PE=2 SV=2	hypothetical protein W97_04597 [Coniosporium apollinis CBS 100218]
c66204.graph_c0	[J]	Translation, ribosomal structure and biogenesis	Molecular Function: structural constituent of ribosome (GO:0003735);; Cellular Component: nucleus (GO:0005634);; Cellular Component: plasma membrane (GO:0005886);; Biological Process: translational elongation (GO:0006414);; Cellular Component: cytosolic ribosome (GO:0022626);;	--	60S acidic ribosomal protein P3-1 GN=RPP3A OS=Arabidopsis thaliana (Mouse-ear cress) PE=3 SV=1	unknown [Picea sitchensis]
c47601.graph_c0	[S]	Function unknown	Molecular Function: purine ribonucleoside binding (GO:0032550);; Molecular Function: adenyl ribonucleotide binding (GO:0032559);; Molecular Function: anion binding (GO:0043168);; Biological Process: response to stimulus (GO:0050896);;	--	Probable disease resistance protein At5g04720 GN=At5g04720 OS=Arabidopsis thaliana (Mouse-ear cress) PE=2 SV=1	unknown [Picea sitchensis]
c91104.graph_c0	--	--	--	--	--	hypothetical protein BAUCODRAFT_343349 [Baudoinia compniacensis UAMH 10762]
c82580.graph_c0	--	--	Molecular Function: carboxylic ester hydrolase activity (GO:0004091);; Biological Process: lipid metabolic process (GO:0006629);; Cellular Component: cytoplasmic membrane-bounded vesicle (GO:0016023);;	--	GDSL esterase/lipase LTL1 (Precursor) GN=LTL1 OS=Arabidopsis thaliana (Mouse-ear cress) PE=2 SV=1	zinc finger protein, putative [Ricinus communis]
c66043.graph_c0	--	--	--	K13140|1e-102|pop:POPTR_752416|hypothetical protein	--	Embryo defective 2739, putative isoform 2 [Theobroma cacao]
c34859.graph_c0	--	--	--	--	Wound-induced protein 1 GN=WUN1 OS=Solanum tuberosum (Potato) PE=2 SV=1	Pinus taeda anonymous locus 0_16615_01 genomic sequence
c50727.graph_c0	--	--	--	--	--	hypothetical protein VITISV_008931 [Vitis vinifera]
c92628.graph_c0	--	--	Molecular Function: magnesium ion binding (GO:0000287);; Cellular Component: cytoplasm (GO:0005737);; Biological Process: metabolic process (GO:0008152);; Molecular Function: amorpha-4,11-diene synthase activity (GO:0034006);;	--	Amorpha-4,11-diene synthase GN=AMS1 OS=Artemisia annua (Sweet wormwood) PE=1 SV=2	alpha-bisabolol synthase [Artemisia annua]
c74899.graph_c0	[I]	Lipid transport and metabolism	Molecular Function: acyl-CoA dehydrogenase activity (GO:0003995);; Molecular Function: acyl-CoA oxidase activity (GO:0003997);; Cellular Component: peroxisome (GO:0005777);; Biological Process: fatty acid beta-oxidation (GO:0006635);; Molecular Function: flavin adenine dinucleotide binding (GO:0050660);; Biological Process: medium-chain fatty acid metabolic process (GO:0051791);;	K00232|0.0|vvi:100257524|hypothetical protein LOC100257524	Acyl-coenzyme A oxidase 3, peroxisomal (Precursor) OS=Arabidopsis thaliana (Mouse-ear cress) PE=1 SV=1	unknown [Picea sitchensis]
c96007.graph_c0	[R]	General function prediction only	--	--	--	hypothetical protein MGL_3899 [Malassezia globosa CBS 7966]
c66500.graph_c0	--	--	Molecular Function: magnesium ion binding (GO:0000287);; Molecular Function: glutathione synthase activity (GO:0004363);; Molecular Function: ATP binding (GO:0005524);; Cellular Component: cytosol (GO:0005829);; Biological Process: glutathione biosynthetic process (GO:0006750);; Biological Process: toxin catabolic process (GO:0009407);; Cellular Component: chloroplast (GO:0009507);; Biological Pr…	K01920|0.0|vvi:100254472|hypothetical protein LOC100254472	Glutathione synthetase, chloroplastic (Precursor) GN=GSH2 OS=Brassica juncea (Indian mustard) PE=2 SV=1	hypothetical protein PRUPE_ppa003677mg [Prunus persica]
c77722.graph_c0	[O]	Posttranslational modification, protein turnover, chaperones	Molecular Function: ATP binding (GO:0005524);; Cellular Component: nucleolus (GO:0005730);; Cellular Component: mitochondrion (GO:0005739);; Cellular Component: plasma membrane (GO:0005886);; Biological Process: cell death (GO:0008219);; Biological Process: response to cold (GO:0009409);; Cellular Component: chloroplast stroma (GO:0009570);; Biological Process: systemic acquired resistance (GO:00…	--	RuBisCO large subunit-binding protein subunit beta, chloroplastic (Fragment) GN=CPN60 OS=Secale cereale (Rye) PE=2 SV=1	putative TCP-1/cpn60 chaperonin family protein [Zea mays]
c82944.graph_c0	--	--	--	--	--	PREDICTED: protein LONGIFOLIA 2-like [Fragaria vesca subsp. vesca]
c96965.graph_c0	--	--	Molecular Function: translation initiation factor activity (GO:0003743);; Molecular Function: endoribonuclease activity (GO:0004521);; Cellular Component: nucleus (GO:0005634);; Cellular Component: cytosol (GO:0005829);; Biological Process: translational initiation (GO:0006413);; Biological Process: virus induced gene silencing (GO:0009616);; Biological Process: response to auxin (GO:0009733);; B…	--	Protein argonaute 1B GN=OSJNBa0005N02.3 OS=Oryza sativa subsp. japonica (Rice) PE=2 SV=3	argonaute 1 [Beta vulgaris]
c49346.graph_c0	--	--	Cellular Component: cytoplasm (GO:0005737);;	--	--	hypothetical protein SNOG_08225 [Phaeosphaeria nodorum SN15]
c108160.graph_c0	--	--	--	--	--	hypothetical protein BAUCODRAFT_39061 [Baudoinia compniacensis UAMH 10762]
c112531.graph_c0	--	--	Biological Process: multicellular organismal process (GO:0032501);; Cellular Component: intracellular membrane-bounded organelle (GO:0043231);; Cellular Component: cytoplasmic part (GO:0044444);; Biological Process: single-organism process (GO:0044699);;	--	F-box/LRR-repeat protein 17 GN=FBL17 OS=Arabidopsis thaliana (Mouse-ear cress) PE=1 SV=1	hypothetical protein TRIUR3_13987 [Triticum urartu]
c74495.graph_c0	--	--	Molecular Function: serine-type carboxypeptidase activity (GO:0004185);; Cellular Component: extracellular region (GO:0005576);; Cellular Component: vacuole (GO:0005773);; Biological Process: proteolysis (GO:0006508);;	--	Serine carboxypeptidase-like 20 (Precursor) GN=SCPL20 OS=Arabidopsis thaliana (Mouse-ear cress) PE=2 SV=2	unknown [Picea sitchensis]
c60058.graph_c0	--	--	Cellular Component: nucleus (GO:0005634);; Cellular Component: mitochondrion (GO:0005739);; Biological Process: regulation of translation (GO:0006417);; Biological Process: response to heat (GO:0009408);; Biological Process: response to cold (GO:0009409);; Cellular Component: pollen tube (GO:0090406);;	K10295|1e-166|ath:AT1G21760|FBP7	F-box protein 7 GN=F8K7.20 OS=Arabidopsis thaliana (Mouse-ear cress) PE=1 SV=1	PREDICTED: LOW QUALITY PROTEIN: F-box protein 7-like [Vitis vinifera]
c97414.graph_c0	[G]	Carbohydrate transport and metabolism	Cellular Component: extracellular region (GO:0005576);; Biological Process: carbohydrate metabolic process (GO:0005975);; Molecular Function: cellulase activity (GO:0008810);; Molecular Function: cellulose binding (GO:0030248);;	--	--	similar to Endoglucanase precursor (Endo-1,4-beta-glucanase) (Cellulase) [Leptosphaeria maculans JN3]
c96424.graph_c0	--	--	--	--	--	hypothetical protein VITISV_028758 [Vitis vinifera]
c61543.graph_c0	--	--	--	--	--	predicted protein [Physcomitrella patens subsp. patens]
c51594.graph_c0	--	--	Biological Process: primary metabolic process (GO:0044238);; Biological Process: cellular biosynthetic process (GO:0044249);; Biological Process: organic substance biosynthetic process (GO:1901576);;	--	Late embryogenesis abundant protein, group 3 OS=Oryza sativa subsp. japonica (Rice) PE=2 SV=1	late embryogenesis abundant domain-containing protein [Arabidopsis lyrata subsp. lyrata]
c16890.graph_c0	--	--	Molecular Function: binding (GO:0005488);;	--	--	probable pol polyprotein, truncated - rice blast fungus magnaporthe gypsy retrotransposon
c95249.graph_c0	--	--	--	--	--	hypothetical protein CERSUDRAFT_107610 [Ceriporiopsis subvermispora B]
c62462.graph_c0	--	--	Cellular Component: endosome (GO:0005768);; Cellular Component: Golgi apparatus (GO:0005794);; Cellular Component: trans-Golgi network (GO:0005802);; Biological Process: cell adhesion (GO:0007155);; Biological Process: xylem and phloem pattern formation (GO:0010051);; Biological Process: trichome morphogenesis (GO:0010090);; Biological Process: fruit development (GO:0010154);; Biological Process:…	--	Probable beta-1,4-xylosyltransferase IRX14 GN=IRX14 OS=Arabidopsis thaliana (Mouse-ear cress) PE=2 SV=1	PREDICTED: probable beta-1,4-xylosyltransferase IRX14H-like [Vitis vinifera]
c73439.graph_c0	--	--	--	--	--	PREDICTED: uncharacterized protein LOC100807906 [Glycine max]
c63337.graph_c0	[J]	Translation, ribosomal structure and biogenesis	Molecular Function: catalytic activity (GO:0003824);; Molecular Function: calmodulin binding (GO:0005516);; Cellular Component: intracellular (GO:0005622);; Biological Process: phosphatidylinositol biosynthetic process (GO:0006661);; Biological Process: RNA metabolic process (GO:0016070);;	--	--	unknown [Picea sitchensis]
c41682.graph_c0	--	--	Molecular Function: SNAP receptor activity (GO:0005484);; Cellular Component: trans-Golgi network (GO:0005802);; Biological Process: protein targeting to vacuole (GO:0006623);; Biological Process: intra-Golgi vesicle-mediated transport (GO:0006891);; Biological Process: membrane fusion (GO:0006944);; Biological Process: glucuronoxylan metabolic process (GO:0010413);; Cellular Component: membrane …	K08489|9e-58|vvi:100259549|hypothetical protein LOC100259549	Syntaxin-41 GN=SYP41 OS=Arabidopsis thaliana (Mouse-ear cress) PE=1 SV=1	unknown [Picea sitchensis]
c75561.graph_c0	--	--	Molecular Function: electron carrier activity (GO:0009055);; Molecular Function: protein disulfide oxidoreductase activity (GO:0015035);; Biological Process: cell redox homeostasis (GO:0045454);;	--	Uncharacterized protein At3g28850 GN=At3g28850 OS=Arabidopsis thaliana (Mouse-ear cress) PE=1 SV=1	unknown [Picea sitchensis]
c102780.graph_c0	--	--	Molecular Function: serine-type endopeptidase activity (GO:0004252);; Biological Process: proteolysis (GO:0006508);;	--	Leucine-rich repeat extensin-like protein 3 (Precursor) GN=LRX3 OS=Arabidopsis thaliana (Mouse-ear cress) PE=1 SV=1	tripeptidyl-peptidase 1 precursor [Pyrenophora tritici-repentis Pt-1C-BFP]
c54308.graph_c0	[J]	Translation, ribosomal structure and biogenesis	Molecular Function: structural constituent of ribosome (GO:0003735);; Cellular Component: nucleolus (GO:0005730);; Cellular Component: vacuole (GO:0005773);; Cellular Component: plasma membrane (GO:0005886);; Biological Process: translation (GO:0006412);; Cellular Component: chloroplast (GO:0009507);; Cellular Component: cytosolic large ribosomal subunit (GO:0022625);;	K02880|1e-108|pop:POPTR_733603|hypothetical protein	60S ribosomal protein L17 GN=RPL17 OS=Zea mays (Maize) PE=2 SV=1	unknown [Picea sitchensis]
c91122.graph_c0	--	--	Cellular Component: plasma membrane (GO:0005886);; Cellular Component: cytoplasmic membrane-bounded vesicle (GO:0016023);; Biological Process: gametophyte development (GO:0048229);; Biological Process: anatomical structure development (GO:0048856);;	--	Protein GAMETE EXPRESSED 1 (Precursor) GN=GEX1 OS=Arabidopsis thaliana (Mouse-ear cress) PE=1 SV=1	unnamed protein product [Vitis vinifera]
c61567.graph_c0	[CR]	--	Molecular Function: zinc ion binding (GO:0008270);; Molecular Function: oxidoreductase activity (GO:0016491);; Biological Process: oxidation-reduction process (GO:0055114);;	--	Quinone oxidoreductase-like protein At1g23740, chloroplastic (Precursor) GN=At1g23740 OS=Arabidopsis thaliana (Mouse-ear cress) PE=1 SV=2	hypothetical protein BAUCODRAFT_38938 [Baudoinia compniacensis UAMH 10762]
c79296.graph_c0	--	--	Cellular Component: cytoplasm (GO:0005737);; Molecular Function: hydrolase activity (GO:0016787);;	--	--	Pinus taeda anonymous locus 0_12940_01 genomic sequence
c108212.graph_c0	--	--	--	--	--	hypothetical protein MYCFIDRAFT_51028 [Pseudocercospora fijiensis CIRAD86]
c55752.graph_c0	--	--	Cellular Component: cytosol (GO:0005829);; Biological Process: intra-Golgi vesicle-mediated transport (GO:0006891);; Biological Process: membrane fusion (GO:0006944);; Cellular Component: Golgi transport complex (GO:0017119);;	--	--	PREDICTED: conserved oligomeric Golgi complex subunit 6 [Vitis vinifera]
c69745.graph_c0	[U]	Intracellular trafficking, secretion, and vesicular transport	Molecular Function: transporter activity (GO:0005215);; Cellular Component: cytosol (GO:0005829);; Biological Process: response to oxidative stress (GO:0006979);; Biological Process: protein transport (GO:0015031);; Biological Process: vesicle-mediated transport (GO:0016192);; Biological Process: intracellular transport (GO:0046907);;	K14007|0.0|vvi:100265768|hypothetical protein LOC100265768	Protein transport protein Sec24-like CEF GN=CEF OS=Arabidopsis thaliana (Mouse-ear cress) PE=2 SV=3	PREDICTED: protein transport protein Sec24-like At4g32640-like [Vitis vinifera]
c95792.graph_c0	--	--	Cellular Component: integral component of membrane (GO:0016021);; Molecular Function: kinase activity (GO:0016301);; Biological Process: phosphorylation (GO:0016310);; Biological Process: transmembrane transport (GO:0055085);;	--	--	hypothetical protein BAUCODRAFT_557925 [Baudoinia compniacensis UAMH 10762]
c93793.graph_c0	--	--	--	--	--	hypothetical protein PFL1_02470 [Pseudozyma flocculosa PF-1]
c87853.graph_c0	[J]	Translation, ribosomal structure and biogenesis	--	--	--	NHP2/L7aE family protein [Mycosphaerella populorum SO2202]
c86947.graph_c0	--	--	Cellular Component: plant-type cell wall (GO:0009505);; Cellular Component: plasmodesma (GO:0009506);;	--	Aspartic proteinase CDR1 (Precursor) GN=CDR1 OS=Arabidopsis thaliana (Mouse-ear cress) PE=1 SV=1	predicted protein [Physcomitrella patens subsp. patens]
c54248.graph_c0	[S]	Function unknown	Biological Process: metabolic process (GO:0008152);; Molecular Function: carbon-sulfur lyase activity (GO:0016846);;	--	--	hypothetical protein MYCGRDRAFT_29435, partial [Zymoseptoria tritici IPO323]
c61461.graph_c0	[S]	Function unknown	Cellular Component: plasma membrane (GO:0005886);; Cellular Component: integral component of membrane (GO:0016021);;	--	Protein Ric1 GN=RIC1 OS=Phytophthora infestans (Potato late blight fungus) PE=3 SV=1	Pc18g01670 [Penicillium chrysogenum Wisconsin 54-1255]
c67119.graph_c1	--	--	Molecular Function: nucleotide binding (GO:0000166);; Molecular Function: catalytic activity (GO:0003824);;	--	Toll/interleukin-1 receptor-like protein GN=TIR OS=Arabidopsis thaliana (Mouse-ear cress) PE=1 SV=1	unknown [Picea sitchensis]
c95175.graph_c0	--	--	--	--	--	hypothetical protein DOTSEDRAFT_69292 [Dothistroma septosporum NZE10]
c82854.graph_c0	--	--	--	--	--	hypothetical protein AOL_s00215g434 [Arthrobotrys oligospora ATCC 24927]
c64427.graph_c0	--	--	--	--	Cytochrome c oxidase copper chaperone 1 GN=K7L4.21 OS=Arabidopsis thaliana (Mouse-ear cress) PE=2 SV=1	unknown [Picea sitchensis]
c82445.graph_c0	--	--	Molecular Function: transferase activity (GO:0016740);;	--	Glutathione S-transferase U15 GN=GSTU15 OS=Arabidopsis thaliana (Mouse-ear cress) PE=2 SV=1	tau class glutathione S-transferase [Pinus tabuliformis]
c104441.graph_c0	--	--	Molecular Function: carboxypeptidase activity (GO:0004180);; Cellular Component: membrane (GO:0016020);;	--	--	alpha/beta-hydrolase [Mycosphaerella populorum SO2202]
c108922.graph_c0	[H]	Coenzyme transport and metabolism	Cellular Component: nucleus (GO:0005634);; Cellular Component: cytosol (GO:0005829);; Cellular Component: plasma membrane (GO:0005886);; Biological Process: DNA repair (GO:0006281);; Biological Process: DNA mediated transformation (GO:0009294);; Biological Process: response to cadmium ion (GO:0046686);; Biological Process: cellular component organization or biogenesis (GO:0071840);;	K11279|5e-08|ath:AT2G19480|NAP1	Acidic leucine-rich nuclear phosphoprotein 32-related protein 2 OS=Oryza sativa subsp. japonica (Rice) PE=2 SV=1	hypothetical protein BAUCODRAFT_36868 [Baudoinia compniacensis UAMH 10762]
c110904.graph_c0	[G]	Carbohydrate transport and metabolism	Molecular Function: adenosine kinase activity (GO:0004001);; Cellular Component: nucleus (GO:0005634);; Cellular Component: cytoplasm (GO:0005737);; Biological Process: purine nucleobase metabolic process (GO:0006144);; Biological Process: purine ribonucleoside salvage (GO:0006166);; Biological Process: AMP biosynthetic process (GO:0006167);; Biological Process: phosphorylation (GO:0016310);; Mol…	K00856|6e-16|ota:Ot10g03490|Ribokinase (ISS)	Adenosine kinase GN=ADK OS=Physcomitrella patens subsp. patens (Moss) PE=2 SV=1	hypothetical protein BAUCODRAFT_77899 [Baudoinia compniacensis UAMH 10762]
c79206.graph_c0	--	--	--	--	--	unknown [Picea sitchensis]
c74598.graph_c0	--	--	--	--	--	hypothetical protein SELMODRAFT_412517 [Selaginella moellendorffii]
c65846.graph_c0	--	--	Molecular Function: nucleotide binding (GO:0000166);; Molecular Function: catalytic activity (GO:0003824);;	--	Toll/interleukin-1 receptor-like protein GN=TIR OS=Arabidopsis thaliana (Mouse-ear cress) PE=1 SV=1	unknown [Picea sitchensis]
c55934.graph_c0	--	--	--	--	Histone H1 OS=Solanum lycopersicum (Tomato) PE=3 SV=1	hypothetical protein MYCFIDRAFT_163179 [Pseudocercospora fijiensis CIRAD86]
c71687.graph_c0	--	--	--	--	--	unknown [Picea sitchensis]
c74869.graph_c0	[S]	Function unknown	--	--	Putative disease resistance protein At4g11170 GN=At4g11170 OS=Arabidopsis thaliana (Mouse-ear cress) PE=2 SV=1	unknown [Picea sitchensis]
c40635.graph_c0	[C]	Energy production and conversion	--	--	Perakine reductase GN=PR OS=Rauvolfia serpentina (Serpentwood) PE=1 SV=1	aldo-keto reductase, putative [Aspergillus fumigatus A1163]
c42999.graph_c0	--	--	--	--	--	hypothetical protein DOTSEDRAFT_67487 [Dothistroma septosporum NZE10]
c65207.graph_c0	[C]	Energy production and conversion	Biological Process: sulfur amino acid metabolic process (GO:0000096);; Molecular Function: dihydrolipoyllysine-residue acetyltransferase activity (GO:0004742);; Cellular Component: mitochondrion (GO:0005739);; Biological Process: acetyl-CoA biosynthetic process from pyruvate (GO:0006086);; Biological Process: glycine catabolic process (GO:0006546);; Biological Process: unsaturated fatty acid bios…	--	Dihydrolipoyllysine-residue acetyltransferase component 3 of pyruvate dehydrogenase complex, mitochondrial (Precursor) GN=At1g54220 OS=Arabidopsis thaliana (Mouse-ear cress) PE=1 SV=1	2-oxoacid dehydrogenases acyltransferase family protein isoform 1 [Theobroma cacao]
c54482.graph_c0	--	--	--	--	--	Cell wall-associated hydrolase, partial [Medicago truncatula]
c88871.graph_c0	--	--	Molecular Function: Rab GDP-dissociation inhibitor activity (GO:0005093);; Biological Process: protein transport (GO:0015031);; Biological Process: vesicle-mediated transport (GO:0016192);;	--	--	Pc15g00640 [Penicillium chrysogenum Wisconsin 54-1255]
c35330.graph_c0	--	--	--	--	--	MFS general substrate transporter [Mycosphaerella populorum SO2202]
c57208.graph_c0	[J]	Translation, ribosomal structure and biogenesis	Molecular Function: structural constituent of ribosome (GO:0003735);; Cellular Component: ribosome (GO:0005840);; Biological Process: translation (GO:0006412);; Molecular Function: rRNA binding (GO:0019843);;	K02940|2e-27|zma:100286209|60S ribosomal protein L9	60S ribosomal protein L9 OS=Oryza sativa subsp. japonica (Rice) PE=2 SV=3	hypothetical protein SNOG_08584 [Phaeosphaeria nodorum SN15]
c106965.graph_c0	--	--	--	--	--	hypothetical protein HMPREF1120_06954 [Exophiala dermatitidis NIH/UT8656]
c38307.graph_c1	[C]	Energy production and conversion	Biological Process: cellular process (GO:0009987);; Molecular Function: transferase activity (GO:0016740);;	K01647|8e-23|cre:CHLREDRAFT_24263|CIS2	Citrate synthase, glyoxysomal (Precursor) OS=Cucurbita maxima (Pumpkin) PE=1 SV=1	conserved hypothetical protein [Aspergillus terreus NIH2624]
c32681.graph_c0	--	--	--	--	--	unknown [Picea sitchensis]
c56628.graph_c0	--	--	Cellular Component: endoplasmic reticulum (GO:0005783);; Cellular Component: cytosol (GO:0005829);; Molecular Function: oxysterol binding (GO:0008142);; Biological Process: steroid metabolic process (GO:0008202);; Biological Process: double fertilization forming a zygote and endosperm (GO:0009567);; Biological Process: response to symbiotic fungus (GO:0009610);; Biological Process: response to hi…	--	Oxysterol-binding protein-related protein 3A GN=T7H20.150 OS=Arabidopsis thaliana (Mouse-ear cress) PE=1 SV=1	Oxysterol-binding family protein [Theobroma cacao]
c73135.graph_c0	--	--	--	--	--	unknown [Picea sitchensis]
c85925.graph_c0	--	--	Biological Process: anion transport (GO:0006820);; Cellular Component: membrane (GO:0016020);; Biological Process: response to oxygen-containing compound (GO:1901700);;	--	Guard cell S-type anion channel SLAC1 OS=Arabidopsis thaliana (Mouse-ear cress) PE=1 SV=1	predicted protein [Physcomitrella patens subsp. patens]
c95754.graph_c0	--	--	--	--	Pentatricopeptide repeat-containing protein At2g20540 GN=PCMP-E78 OS=Arabidopsis thaliana (Mouse-ear cress) PE=2 SV=1	hypothetical protein VITISV_016435 [Vitis vinifera]
c68692.graph_c0	--	--	--	--	--	unknown [Picea sitchensis]
c104697.graph_c0	--	--	--	--	--	hypothetical protein UM06041.1 [Ustilago maydis 521]
c77452.graph_c0	[OC]	--	Cellular Component: lytic vacuole within protein storage vacuole (GO:0000327);; Molecular Function: dolichyl-diphosphooligosaccharide-protein glycotransferase activity (GO:0004579);; Cellular Component: endoplasmic reticulum lumen (GO:0005788);; Cellular Component: plasma membrane (GO:0005886);; Biological Process: glycerol ether metabolic process (GO:0006662);; Molecular Function: electron carri…	K09580|0.0|pop:POPTR_643603|hypothetical protein	Protein disulfide-isomerase (Precursor) OS=Ricinus communis (Castor bean) PE=1 SV=1	unknown [Picea sitchensis]
c85119.graph_c0	--	--	Molecular Function: hydrolase activity, acting on glycosyl bonds (GO:0016798);;	K01230|2e-15|osa:4338088|Os05g0209100	Mannosyl-oligosaccharide 1,2-alpha-mannosidase MNS1 OS=Arabidopsis thaliana (Mouse-ear cress) PE=1 SV=1	mannosidase MsdS [Talaromyces marneffei ATCC 18224]
c32362.graph_c0	--	--	Cellular Component: mitochondrion (GO:0005739);; Molecular Function: methyltransferase activity (GO:0008168);; Biological Process: methylation (GO:0032259);;	--	--	methyltransferase, putative [Ricinus communis]
c48971.graph_c0	--	--	--	--	--	hypothetical protein DOTSEDRAFT_26812 [Dothistroma septosporum NZE10]
c83119.graph_c0	--	--	Biological Process: DNA metabolic process (GO:0006259);; Biological Process: meiosis I (GO:0007127);;	--	Putative pentatricopeptide repeat-containing protein At3g23330 GN=PCMP-H32 OS=Arabidopsis thaliana (Mouse-ear cress) PE=3 SV=1	Pinus taeda anonymous locus 0_5528_01 genomic sequence
c62965.graph_c0	--	--	Cellular Component: cytosol (GO:0005829);; Biological Process: intracellular protein transport (GO:0006886);; Biological Process: vesicle-mediated transport (GO:0016192);; Cellular Component: clathrin vesicle coat (GO:0030125);; Cellular Component: clathrin adaptor complex (GO:0030131);; Cellular Component: clathrin coat of coated pit (GO:0030132);;	K11826|0.0|pop:POPTR_836929|hypothetical protein	--	unknown [Picea sitchensis]
c85627.graph_c0	--	--	--	--	--	hypothetical protein W97_03036 [Coniosporium apollinis CBS 100218]
c88921.graph_c0	[S]	Function unknown	Molecular Function: nucleotide binding (GO:0000166);; Molecular Function: protein kinase activity (GO:0004672);; Biological Process: ion transport (GO:0006811);; Biological Process: signal transduction (GO:0007165);; Biological Process: post-embryonic development (GO:0009791);; Cellular Component: membrane (GO:0016020);; Biological Process: phosphorylation (GO:0016310);; Molecular Function: oxido…	--	LRR receptor-like serine/threonine-protein kinase RCH1 (Precursor) GN=RCH1 OS=Arabidopsis thaliana (Mouse-ear cress) PE=2 SV=1	receptor protein kinase [Pinus sylvestris]
c59679.graph_c0	--	--	Biological Process: immune response-regulating signaling pathway (GO:0002764);; Molecular Function: protein binding (GO:0005515);; Biological Process: plant-type hypersensitive response (GO:0009626);; Biological Process: response to endogenous stimulus (GO:0009719);; Biological Process: defense response signaling pathway, resistance gene-independent (GO:0010204);; Biological Process: regulation o…	--	LRR receptor-like serine/threonine-protein kinase EFR (Precursor) GN=EFR OS=Arabidopsis thaliana (Mouse-ear cress) PE=1 SV=1	unknown [Picea sitchensis]
c110739.graph_c0	--	--	--	--	--	hypothetical protein BAUCODRAFT_410420 [Baudoinia compniacensis UAMH 10762]
c46166.graph_c0	[O]	Posttranslational modification, protein turnover, chaperones	Molecular Function: zinc ion binding (GO:0008270);; Biological Process: response to chitin (GO:0010200);;	--	NEP1-interacting protein-like 2 GN=ATL24 OS=Arabidopsis thaliana (Mouse-ear cress) PE=1 SV=2	unknown [Picea sitchensis]
c67548.graph_c0	[R]	General function prediction only	Molecular Function: carboxylic ester hydrolase activity (GO:0004091);; Cellular Component: cytoplasmic membrane-bounded vesicle (GO:0016023);; Molecular Function: S-formylglutathione hydrolase activity (GO:0018738);; Biological Process: formaldehyde catabolic process (GO:0046294);; Biological Process: response to cadmium ion (GO:0046686);; Cellular Component: apoplast (GO:0048046);;	K01070|1e-160|vvi:100253701|hypothetical protein LOC100253701	S-formylglutathione hydrolase GN=SFGH OS=Arabidopsis thaliana (Mouse-ear cress) PE=1 SV=2	unknown [Picea sitchensis]
c34255.graph_c0	[C]	Energy production and conversion	Cellular Component: mitochondrial proton-transporting ATP synthase complex, coupling factor F(o) (GO:0000276);; Biological Process: generation of precursor metabolites and energy (GO:0006091);; Biological Process: ATP catabolic process (GO:0006200);; Molecular Function: lipid binding (GO:0008289);; Biological Process: ATP synthesis coupled proton transport (GO:0015986);; Biological Process: ATP h…	K02128|2e-29|pop:POPTR_794906|hypothetical protein	ATP synthase subunit 9, mitochondrial GN=ATP9 OS=Chondrus crispus (Carragheen moss) PE=3 SV=1	hypothetical protein M569_15389, partial [Genlisea aurea]
c73616.graph_c0	[S]	Function unknown	Cellular Component: nucleus (GO:0005634);; Cellular Component: mitochondrion (GO:0005739);;	--	--	Uncharacterized protein isoform 1 [Theobroma cacao]
c55277.graph_c0	--	--	--	--	--	hypothetical protein SNOG_09955 [Phaeosphaeria nodorum SN15]
c66876.graph_c0	--	--	Cellular Component: Golgi apparatus (GO:0005794);;	--	UPF0392 protein At1g27200 GN=At1g27200 OS=Arabidopsis thaliana (Mouse-ear cress) PE=2 SV=2	unknown [Picea sitchensis]
c59926.graph_c0	--	--	--	--	Pentatricopeptide repeat-containing protein At2g03880, mitochondrial (Precursor) GN=PCMP-H44 OS=Arabidopsis thaliana (Mouse-ear cress) PE=2 SV=1	predicted protein [Physcomitrella patens subsp. patens]
c85429.graph_c0	--	--	--	--	Nucleolin 1 OS=Oryza sativa subsp. japonica (Rice) PE=2 SV=1	predicted protein [Leptosphaeria maculans JN3]
c75594.graph_c0	--	--	Cellular Component: intracellular part (GO:0044424);;	--	--	PREDICTED: ribosomal RNA processing protein 1 homolog B-like [Cicer arietinum]
c45274.graph_c0	--	--	--	--	--	hypothetical protein HMPREF1120_06030 [Exophiala dermatitidis NIH/UT8656]
c87734.graph_c0	[J]	Translation, ribosomal structure and biogenesis	Molecular Function: nucleotide binding (GO:0000166);; Molecular Function: structural constituent of ribosome (GO:0003735);; Cellular Component: ribosome (GO:0005840);; Biological Process: translation (GO:0006412);;	--	40S ribosomal protein S24-1 GN=RPS24A OS=Arabidopsis thaliana (Mouse-ear cress) PE=2 SV=1	hypothetical protein TRIATDRAFT_260178 [Trichoderma atroviride IMI 206040]
c91042.graph_c0	[S]	Function unknown	Biological Process: cellular aromatic compound metabolic process (GO:0006725);; Molecular Function: ferrous iron binding (GO:0008198);; Molecular Function: zinc ion binding (GO:0008270);; Molecular Function: oxidoreductase activity, acting on single donors with incorporation of molecular oxygen, incorporation of two atoms of oxygen (GO:0016702);; Biological Process: oxidation-reduction process (G…	--	4,5-DOPA dioxygenase extradiol-like protein GN=At4g15093 OS=Arabidopsis thaliana (Mouse-ear cress) PE=2 SV=1	unknown [Picea sitchensis]
c105364.graph_c0	--	--	Biological Process: metabolic process (GO:0008152);;	--	--	oxidoreductase [Gloeophyllum trabeum ATCC 11539]
c68579.graph_c0	[K]	Transcription	Biological Process: RNA methylation (GO:0001510);; Molecular Function: nucleic acid binding (GO:0003676);; Cellular Component: nucleolus (GO:0005730);; Cellular Component: small nucleolar ribonucleoprotein complex (GO:0005732);; Cellular Component: vacuolar membrane (GO:0005774);; Cellular Component: plasma membrane (GO:0005886);;	K11087|7e-73|vvi:100256258|hypothetical protein LOC100256258	Probable U6 snRNA-associated Sm-like protein LSm4 GN=LSM4 OS=Fagus sylvatica (Beechnut) PE=2 SV=1	unknown [Picea sitchensis]
c60266.graph_c0	--	--	Biological Process: metabolic process (GO:0008152);; Molecular Function: transferase activity, transferring hexosyl groups (GO:0016758);; Biological Process: cellular response to stimulus (GO:0051716);;	K13692|2e-33|rcu:RCOM_0811310|UDP-glucosyltransferase, putative (EC:2.4.1.210)	UDP-glycosyltransferase 74E1 GN=UGT74E1 OS=Arabidopsis thaliana (Mouse-ear cress) PE=3 SV=1	unknown [Picea sitchensis]
c48181.graph_c0	[O]	Posttranslational modification, protein turnover, chaperones	Molecular Function: ATP binding (GO:0005524);; Molecular Function: nucleoside-triphosphatase activity (GO:0017111);;	--	--	hypothetical protein BAUCODRAFT_34311 [Baudoinia compniacensis UAMH 10762]
c104734.graph_c0	[O]	Posttranslational modification, protein turnover, chaperones	Molecular Function: ATPase activator activity (GO:0001671);; Biological Process: response to stress (GO:0006950);; Biological Process: positive regulation of ATPase activity (GO:0032781);; Molecular Function: chaperone binding (GO:0051087);;	--	--	hypothetical protein PTT_17028 [Pyrenophora teres f. teres 0-1]
c79482.graph_c0	--	--	--	--	--	unknown [Picea sitchensis]
c81668.graph_c0	--	--	Cellular Component: mitochondrion (GO:0005739);; Biological Process: RNA metabolic process (GO:0016070);;	--	Putative pentatricopeptide repeat-containing protein At3g23330 GN=PCMP-H32 OS=Arabidopsis thaliana (Mouse-ear cress) PE=3 SV=1	unknown [Picea sitchensis]
c113465.graph_c0	--	--	--	--	DEAD-box ATP-dependent RNA helicase 42 GN=RH42 OS=Arabidopsis thaliana (Mouse-ear cress) PE=1 SV=2	predicted protein [Arabidopsis lyrata subsp. lyrata]
c81975.graph_c0	--	--	--	--	--	predicted protein [Physcomitrella patens subsp. patens]
c105519.graph_c0	--	--	Molecular Function: peptide-methionine (R)-S-oxide reductase activity (GO:0033743);; Biological Process: oxidation-reduction process (GO:0055114);;	--	--	hypothetical protein SETTUDRAFT_168604 [Setosphaeria turcica Et28A]
c68479.graph_c0	--	--	--	--	--	unknown [Picea sitchensis]
c43946.graph_c0	--	--	Molecular Function: aspartic-type endopeptidase activity (GO:0004190);; Cellular Component: integral component of membrane (GO:0016021);;	--	Signal peptide peptidase 1 OS=Oryza sativa subsp. japonica (Rice) PE=2 SV=1	unknown [Picea sitchensis]
c76756.graph_c0	[RTKL]	--	Biological Process: metabolic process (GO:0008152);; Molecular Function: transferase activity, transferring phosphorus-containing groups (GO:0016772);;	--	Probable LRR receptor-like serine/threonine-protein kinase At4g37250 (Precursor) GN=At4g37250 OS=Arabidopsis thaliana (Mouse-ear cress) PE=2 SV=1	unknown [Picea sitchensis]
c97755.graph_c0	[R]	General function prediction only	Biological Process: alcohol metabolic process (GO:0006066);; Molecular Function: alcohol dehydrogenase (NADP+) activity (GO:0008106);; Molecular Function: zinc ion binding (GO:0008270);; Molecular Function: hydroxymethylfurfural reductase (NADH) activity (GO:0033833);; Molecular Function: hydroxymethylfurfural reductase (NADPH) activity (GO:0033845);; Biological Process: furaldehyde metabolic pro…	K00083|1e-38|pop:POPTR_667694|SAD	Probable mannitol dehydrogenase GN=CAD OS=Fragaria ananassa (Strawberry) PE=1 SV=1	hypothetical protein MYCGRDRAFT_102842, partial [Zymoseptoria tritici IPO323]
c89481.graph_c0	--	--	--	--	--	hypothetical protein MYCGRDRAFT_77461 [Zymoseptoria tritici IPO323]
c40981.graph_c0	[V]	Defense mechanisms	Molecular Function: nucleotide binding (GO:0000166);; Biological Process: transport (GO:0006810);; Biological Process: cellular process (GO:0009987);; Cellular Component: membrane (GO:0016020);; Molecular Function: ATPase activity, coupled to transmembrane movement of substances (GO:0042626);;	--	ABC transporter B family member 15 GN=MZF16.16 OS=Arabidopsis thaliana (Mouse-ear cress) PE=1 SV=1	PREDICTED: ABC transporter B family member 15-like [Vitis vinifera]
c74882.graph_c0	--	--	Biological Process: protein homooligomerization (GO:0051260);;	--	FH protein interacting protein FIP2 GN=FIP2 OS=Arabidopsis thaliana (Mouse-ear cress) PE=1 SV=1	unknown [Picea sitchensis]
c102413.graph_c0	--	--	--	--	--	hypothetical protein BAUCODRAFT_37960 [Baudoinia compniacensis UAMH 10762]
c21138.graph_c0	--	--	Molecular Function: binding (GO:0005488);; Biological Process: transcription, DNA-templated (GO:0006351);;	--	--	CobW domain protein [Talaromyces marneffei ATCC 18224]
c51401.graph_c0	--	--	--	K03006|5e-07|sbi:SORBI_07g003680|hypothetical protein	DNA-directed RNA polymerase II subunit RPB1 GN=F4B14.70 OS=Arabidopsis thaliana (Mouse-ear cress) PE=1 SV=3	hypothetical protein W97_03836 [Coniosporium apollinis CBS 100218]
c24710.graph_c0	--	--	--	--	--	hypothetical protein SERLA73DRAFT_185893 [Serpula lacrymans var. lacrymans S7.3]
c90220.graph_c0	--	--	--	--	Vegetative cell wall protein gp1 (Precursor) GN=GP1 OS=Chlamydomonas reinhardtii (Chlamydomonas smithii) PE=2 SV=1	hypothetical protein EMIHUDRAFT_105378 [Emiliania huxleyi CCMP1516]
c91007.graph_c0	--	--	--	--	--	unknown [Picea sitchensis]
c71175.graph_c0	--	--	Molecular Function: zinc ion binding (GO:0008270);;	--	Probable E3 ubiquitin-protein ligase LOG2 OS=Arabidopsis thaliana (Mouse-ear cress) PE=1 SV=1	unknown [Picea sitchensis]
c64545.graph_c0	--	--	--	--	--	AMT1;4 [Malus hupehensis]
c88935.graph_c0	--	--	Biological Process: regulation of translational fidelity (GO:0006450);;	--	--	hypothetical protein W97_03792 [Coniosporium apollinis CBS 100218]
c104363.graph_c0	[E]	Amino acid transport and metabolism	Molecular Function: oxidoreductase activity (GO:0016491);; Biological Process: oxidation-reduction process (GO:0055114);;	--	Saccharopine dehydrogenase GN=F4I10.80 OS=Arabidopsis thaliana (Mouse-ear cress) PE=1 SV=1	similar to saccharopine dehydrogenase [Botryotinia fuckeliana T4]
c46134.graph_c1	--	--	--	--	--	hypothetical protein BAUCODRAFT_137521 [Baudoinia compniacensis UAMH 10762]
c101428.graph_c0	--	--	--	--	--	hypothetical protein MYCGRDRAFT_102052 [Zymoseptoria tritici IPO323]
c36901.graph_c0	--	--	Molecular Function: binding (GO:0005488);;	--	Cytochrome P450 78A4 GN=CYP78A4 OS=Pinus radiata (Monterey pine) PE=2 SV=1	Pinus taeda anonymous locus 0_9482_01 genomic sequence
c104172.graph_c0	--	--	Molecular Function: nucleotide binding (GO:0000166);; Molecular Function: RNA binding (GO:0003723);; Cellular Component: cytoplasm (GO:0005737);; Biological Process: protein transport (GO:0015031);;	--	--	hypothetical protein BAUCODRAFT_30765 [Baudoinia compniacensis UAMH 10762]
c60011.graph_c0	--	--	--	--	--	hypothetical protein BAUCODRAFT_32985 [Baudoinia compniacensis UAMH 10762]
c92220.graph_c0	--	--	--	--	Pentatricopeptide repeat-containing protein At3g53360, mitochondrial (Precursor) GN=PCMP-E86 OS=Arabidopsis thaliana (Mouse-ear cress) PE=2 SV=1	Pinus taeda anonymous locus 0_12933_01 genomic sequence
c75701.graph_c0	--	--	--	--	--	unknown [Picea sitchensis]
c69928.graph_c0	--	--	Molecular Function: calcium ion binding (GO:0005509);; Molecular Function: poly(U) RNA binding (GO:0008266);; Cellular Component: chloroplast thylakoid membrane (GO:0009535);; Cellular Component: chloroplast thylakoid lumen (GO:0009543);; Cellular Component: photosystem II oxygen evolving complex (GO:0009654);; Biological Process: photoinhibition (GO:0010205);; Biological Process: photosystem II …	K02716|0.0|pop:POPTR_813989|photosystem II oxygen-evolving complex 33 KDa subunit	Oxygen-evolving enhancer protein 1, chloroplastic (Precursor) GN=PSBO OS=Nicotiana tabacum (Common tobacco) PE=2 SV=1	unknown [Picea sitchensis]
c94665.graph_c0	--	--	Cellular Component: nucleosome (GO:0000786);; Molecular Function: DNA binding (GO:0003677);; Cellular Component: nucleus (GO:0005634);; Biological Process: nucleosome assembly (GO:0006334);; Biological Process: regulation of transcription, DNA-templated (GO:0006355);;	--	HMG-Y-related protein A OS=Glycine max (Soybean) PE=2 SV=1	hypothetical protein VITISV_005586 [Vitis vinifera]
c112965.graph_c0	--	--	Molecular Function: acid phosphatase activity (GO:0003993);; Cellular Component: extracellular region (GO:0005576);; Molecular Function: metal ion binding (GO:0046872);;	--	Purple acid phosphatase 15 (Precursor) GN=T1B9.21 OS=Arabidopsis thaliana (Mouse-ear cress) PE=1 SV=1	hypothetical protein NECHADRAFT_70723 [Nectria haematococca mpVI 77-13-4]
c44992.graph_c0	--	--	--	--	Putative pentatricopeptide repeat-containing protein At5g52630 GN=F6N7.12 OS=Arabidopsis thaliana (Mouse-ear cress) PE=3 SV=1	hypothetical protein SORBIDRAFT_01g027350 [Sorghum bicolor]
c100349.graph_c0	--	--	Molecular Function: catalytic activity (GO:0003824);; Biological Process: metabolic process (GO:0008152);; Molecular Function: metal ion binding (GO:0046872);;	--	--	hypothetical protein NFIA_022990 [Neosartorya fischeri NRRL 181]
c76416.graph_c0	[G]	Carbohydrate transport and metabolism	Biological Process: biosynthetic process (GO:0009058);; Molecular Function: strictosidine synthase activity (GO:0016844);;	--	Strictosidine synthase 1 (Precursor) GN=SS1 OS=Arabidopsis thaliana (Mouse-ear cress) PE=2 SV=2	unknown [Picea sitchensis]
c96386.graph_c0	--	--	Molecular Function: pyridoxamine-phosphate oxidase activity (GO:0004733);; Molecular Function: FMN binding (GO:0010181);; Biological Process: pyridoxal phosphate biosynthetic process (GO:0042823);; Biological Process: oxidation-reduction process (GO:0055114);;	--	--	hypothetical protein SNOG_12133 [Phaeosphaeria nodorum SN15]
c18.graph_c0	--	--	--	--	--	hypothetical protein SEPMUDRAFT_149808 [Mycosphaerella populorum SO2202]
c54343.graph_c1	--	--	Cellular Component: nucleus (GO:0005634);; Cellular Component: plasma membrane (GO:0005886);; Biological Process: cytoskeleton organization (GO:0007010);; Molecular Function: microtubule binding (GO:0008017);; Biological Process: plant-type cell wall biogenesis (GO:0009832);; Cellular Component: cortical microtubule, transverse to long axis (GO:0010005);; Biological Process: xylem and phloem patt…	--	Microtubule-associated protein 70-2 GN=MAP70.2 OS=Arabidopsis thaliana (Mouse-ear cress) PE=1 SV=1	PREDICTED: microtubule-associated protein 70-2 [Vitis vinifera]
c81097.graph_c0	[P]	Inorganic ion transport and metabolism	Molecular Function: ATP binding (GO:0005524);; Biological Process: ATP catabolic process (GO:0006200);; Biological Process: ATP biosynthetic process (GO:0006754);; Biological Process: cation transport (GO:0006812);; Cellular Component: integral component of membrane (GO:0016021);; Molecular Function: cation-transporting ATPase activity (GO:0019829);; Molecular Function: metal ion binding (GO:0046…	--	--	plasma membrane ATPase [Trichoderma atroviride IMI 206040]
c34674.graph_c0	--	--	Molecular Function: aspartic-type endopeptidase activity (GO:0004190);; Biological Process: proteolysis (GO:0006508);; Cellular Component: plant-type cell wall (GO:0009505);; Cellular Component: membrane (GO:0016020);; Biological Process: cell wall organization (GO:0071555);; Biological Process: response to karrikin (GO:0080167);;	--	Protein ASPARTIC PROTEASE IN GUARD CELL 1 (Precursor) GN=ASPG1 OS=Arabidopsis thaliana (Mouse-ear cress) PE=1 SV=1	unknown [Picea sitchensis]
c77571.graph_c0	[E]	Amino acid transport and metabolism	Molecular Function: prephenate dehydratase activity (GO:0004664);; Cellular Component: cytosol (GO:0005829);; Biological Process: tyrosine biosynthetic process (GO:0006571);; Biological Process: L-phenylalanine biosynthetic process (GO:0009094);; Cellular Component: chloroplast (GO:0009507);; Biological Process: vernalization response (GO:0010048);; Biological Process: response to low fluence blu…	--	Arogenate dehydratase/prephenate dehydratase 6, chloroplastic (Precursor) GN=T23G18.10 OS=Arabidopsis thaliana (Mouse-ear cress) PE=1 SV=1	PREDICTED: arogenate dehydratase/prephenate dehydratase 6, chloroplastic-like [Cucumis sativus]
c98862.graph_c0	--	--	Molecular Function: damaged DNA binding (GO:0003684);; Molecular Function: ATP binding (GO:0005524);; Cellular Component: nucleus (GO:0005634);; Biological Process: mismatch repair (GO:0006298);; Molecular Function: mismatched DNA binding (GO:0030983);; Biological Process: maintenance of fidelity involved in DNA-dependent DNA replication (GO:0045005);;	K07456|3e-15|pop:POPTR_1075519|hypothetical protein	--	predicted protein [Populus trichocarpa]
c34243.graph_c0	--	--	--	--	Putative pentatricopeptide repeat-containing protein At3g49142 OS=Arabidopsis thaliana (Mouse-ear cress) PE=3 SV=1	unknown [Picea sitchensis]
c113843.graph_c0	--	--	--	--	--	hypothetical protein UCRNP2_281 [Neofusicoccum parvum UCRNP2]
c72047.graph_c0	[E]	Amino acid transport and metabolism	Molecular Function: serine-type carboxypeptidase activity (GO:0004185);; Cellular Component: extracellular region (GO:0005576);; Cellular Component: cell wall (GO:0005618);; Biological Process: proteolysis (GO:0006508);;	--	Serine carboxypeptidase-like 42 (Precursor) GN=SCPL42 OS=Arabidopsis thaliana (Mouse-ear cress) PE=2 SV=1	unknown [Picea sitchensis]
c11259.graph_c0	--	--	Molecular Function: nucleic acid binding (GO:0003676);; Cellular Component: mitochondrial inner membrane (GO:0005743);; Biological Process: mitochondrial pyruvate transport (GO:0006850);; Cellular Component: ribonucleoprotein complex (GO:0030529);;	--	--	hypothetical protein DOTSEDRAFT_75061 [Dothistroma septosporum NZE10]
c111294.graph_c0	--	--	Biological Process: response to stress (GO:0006950);;	--	--	hypothetical protein PTT_08017 [Pyrenophora teres f. teres 0-1]
c94394.graph_c0	--	--	--	--	--	hypothetical protein MPH_11196 [Macrophomina phaseolina MS6]
c86793.graph_c0	--	--	Cellular Component: intracellular membrane-bounded organelle (GO:0043231);; Biological Process: cellular macromolecule metabolic process (GO:0044260);; Cellular Component: cytoplasmic part (GO:0044444);; Biological Process: nucleic acid metabolic process (GO:0090304);;	--	--	hypothetical protein SORBIDRAFT_10g024810 [Sorghum bicolor]
c33709.graph_c0	[R]	General function prediction only	Biological Process: cytokinesis (GO:0000910);; Molecular Function: GTP binding (GO:0005525);; Cellular Component: endosome (GO:0005768);; Cellular Component: cytosol (GO:0005829);; Cellular Component: plasma membrane (GO:0005886);; Biological Process: small GTPase mediated signal transduction (GO:0007264);; Cellular Component: cell plate (GO:0009504);; Biological Process: protein transport (GO:00…	--	Ras-related protein RABA2a (Precursor) GN=F21M12.2 OS=Arabidopsis thaliana (Mouse-ear cress) PE=2 SV=1	unknown [Picea sitchensis]
c108008.graph_c0	--	--	--	--	--	hypothetical protein DOTSEDRAFT_72870 [Dothistroma septosporum NZE10]
c82527.graph_c0	--	--	--	--	Proline-rich receptor-like protein kinase PERK2 GN=PERK2 OS=Arabidopsis thaliana (Mouse-ear cress) PE=2 SV=3	hypothetical protein SELMODRAFT_438863 [Selaginella moellendorffii]
c34094.graph_c0	--	--	Cellular Component: nucleus (GO:0005634);; Cellular Component: cytoplasm (GO:0005737);;	--	E3 ubiquitin-protein ligase RKP GN=F7D8.33 OS=Arabidopsis thaliana (Mouse-ear cress) PE=2 SV=2	unknown [Picea sitchensis]
c82585.graph_c0	[J]	Translation, ribosomal structure and biogenesis	Molecular Function: structural constituent of ribosome (GO:0003735);; Cellular Component: ribosome (GO:0005840);; Biological Process: translation (GO:0006412);;	K02908|6e-34|ppp:PHYPADRAFT_181527|hypothetical protein	60S ribosomal protein L30 GN=P0038F12.17 OS=Oryza sativa subsp. japonica (Rice) PE=2 SV=1	60S ribosomal protein L30 [Coniosporium apollinis CBS 100218]
c34227.graph_c0	--	--	Cellular Component: late endosome (GO:0005770);; Cellular Component: vacuolar membrane (GO:0005774);; Cellular Component: Golgi apparatus (GO:0005794);; Cellular Component: plasmodesma (GO:0009506);; Biological Process: response to abscisic acid (GO:0009737);; Molecular Function: high affinity copper ion transmembrane transporter activity (GO:0015089);; Biological Process: intracellular copper io…	K14686|3e-32|osa:4347173|Os09g0440700	Copper transporter 5.1 GN=OJ1344_B01.31 OS=Oryza sativa subsp. japonica (Rice) PE=2 SV=1	unknown [Picea sitchensis]
c91231.graph_c0	--	--	--	--	--	hypothetical protein BAUCODRAFT_137315 [Baudoinia compniacensis UAMH 10762]
c33525.graph_c0	--	--	Cellular Component: Golgi apparatus (GO:0005794);; Cellular Component: integral component of membrane (GO:0016021);;	--	--	hypothetical protein SELMODRAFT_163520 [Selaginella moellendorffii]
c50761.graph_c1	[E]	Amino acid transport and metabolism	Cellular Component: intracellular (GO:0005622);; Biological Process: alcohol metabolic process (GO:0006066);; Molecular Function: choline dehydrogenase activity (GO:0008812);; Molecular Function: alcohol oxidase activity (GO:0047639);; Molecular Function: flavin adenine dinucleotide binding (GO:0050660);; Biological Process: oxidation-reduction process (GO:0055114);;	--	--	putative alcohol oxidase [Glarea lozoyensis 74030]
c39708.graph_c0	--	--	Molecular Function: peroxidase activity (GO:0004601);; Cellular Component: cell wall (GO:0005618);; Biological Process: response to oxidative stress (GO:0006979);; Molecular Function: heme binding (GO:0020037);; Molecular Function: metal ion binding (GO:0046872);; Cellular Component: apoplast (GO:0048046);; Biological Process: oxidation-reduction process (GO:0055114);;	K00430|6e-47|sbi:SORBI_08g000990|hypothetical protein	Peroxidase 4 (Precursor) OS=Vitis vinifera (Grape) PE=1 SV=1	unknown [Picea sitchensis]
c77384.graph_c0	--	--	Cellular Component: plastid (GO:0009536);;	--	Calvin cycle protein CP12-1, chloroplastic (Precursor) GN=CP12-1 OS=Arabidopsis thaliana (Mouse-ear cress) PE=1 SV=1	unknown [Picea sitchensis]
c71156.graph_c0	[T]	Signal transduction mechanisms	Biological Process: metabolic process (GO:0008152);; Molecular Function: hydrolase activity (GO:0016787);; Cellular Component: cell part (GO:0044464);;	--	Probable protein phosphatase 2C 66 OS=Oryza sativa subsp. japonica (Rice) PE=2 SV=1	unknown [Picea sitchensis]
c54732.graph_c0	[F]	Nucleotide transport and metabolism	Cellular Component: cell wall (GO:0005618);; Cellular Component: cytoplasm (GO:0005737);; Biological Process: inosine catabolic process (GO:0006148);; Biological Process: adenosine catabolic process (GO:0006154);; Biological Process: response to wounding (GO:0009611);; Biological Process: response to jasmonic acid (GO:0009753);; Molecular Function: adenosine nucleosidase activity (GO:0047622);; M…	--	Uridine nucleosidase 1 GN=URH1 OS=Arabidopsis thaliana (Mouse-ear cress) PE=1 SV=2	hypothetical protein PRUPE_ppa001181mg [Prunus persica]
c75591.graph_c0	[S]	Function unknown	Cellular Component: Golgi apparatus (GO:0005794);; Cellular Component: plasma membrane (GO:0005886);; Cellular Component: plasmodesma (GO:0009506);; Cellular Component: integral component of membrane (GO:0016021);; Cellular Component: cytoplasmic membrane-bounded vesicle (GO:0016023);;	--	--	Early-responsive to dehydration stress protein isoform 2 [Theobroma cacao]
c63744.graph_c0	[C]	Energy production and conversion	Molecular Function: oxidoreductase activity, acting on the aldehyde or oxo group of donors, NAD or NADP as acceptor (GO:0016620);; Biological Process: oxidation-reduction process (GO:0055114);;	K12355|1e-128|osa:4326375|Os01g0591000	Aldehyde dehydrogenase family 2 member B7, mitochondrial (Precursor) OS=Arabidopsis thaliana (Mouse-ear cress) PE=2 SV=2	unknown [Picea sitchensis]
c60564.graph_c0	[RTKL]	--	Molecular Function: protein kinase activity (GO:0004672);; Biological Process: protein phosphorylation (GO:0006468);; Cellular Component: cytoplasmic membrane-bounded vesicle (GO:0016023);;	--	Cysteine-rich receptor-like protein kinase 29 (Precursor) GN=CRK29 OS=Arabidopsis thaliana (Mouse-ear cress) PE=2 SV=1	unknown [Picea sitchensis]
c63683.graph_c0	[D]	Cell cycle control, cell division, chromosome partitioning	Biological Process: regulation of cyclin-dependent protein serine/threonine kinase activity (GO:0000079);; Cellular Component: nucleus (GO:0005634);; Molecular Function: protein kinase binding (GO:0019901);; Biological Process: cell division (GO:0051301);;	K05868|1e-121|vvi:100261859|hypothetical protein LOC100261859	G2/mitotic-specific cyclin-1 OS=Antirrhinum majus (Garden snapdragon) PE=2 SV=1	unknown [Picea sitchensis]
c72107.graph_c0	[RTKL]	--	Molecular Function: protein kinase activity (GO:0004672);; Biological Process: phosphorylation (GO:0016310);;	--	CBL-interacting serine/threonine-protein kinase 9 OS=Arabidopsis thaliana (Mouse-ear cress) PE=1 SV=2	hypothetical protein BAUCODRAFT_69473 [Baudoinia compniacensis UAMH 10762]
c88374.graph_c0	[E]	Amino acid transport and metabolism	Molecular Function: catalytic activity (GO:0003824);; Biological Process: polyamine biosynthetic process (GO:0006596);;	K01581|3e-09|ota:Ot04g04130|ornithine decarboxylase (ISS)	Ornithine decarboxylase GN=ODC OS=Solanum lycopersicum (Tomato) PE=2 SV=2	putative ornithine decarboxylase protein [Neofusicoccum parvum UCRNP2]
c65324.graph_c0	[G]	Carbohydrate transport and metabolism	Biological Process: polysaccharide catabolic process (GO:0000272);; Biological Process: response to hypoxia (GO:0001666);; Cellular Component: chloroplast (GO:0009507);; Biological Process: plant-type cell wall organization (GO:0009664);; Molecular Function: transferase activity, transferring glycosyl groups (GO:0016757);; Biological Process: starch biosynthetic process (GO:0019252);; Biological …	--	Probable starch synthase 4, chloroplastic/amyloplastic (Precursor) GN=SS4 OS=Arabidopsis thaliana (Mouse-ear cress) PE=2 SV=1	Starch synthase 4 isoform 1 [Theobroma cacao]
c70504.graph_c0	--	--	Cellular Component: integral component of membrane (GO:0016021);;	--	Protein HVA22 GN=HVA22 OS=Hordeum vulgare (Barley) PE=2 SV=1	hypothetical protein DOTSEDRAFT_72547 [Dothistroma septosporum NZE10]
c69001.graph_c0	[V]	Defense mechanisms	Molecular Function: ATP binding (GO:0005524);; Cellular Component: plasma membrane (GO:0005886);; Biological Process: ATP catabolic process (GO:0006200);; Molecular Function: maltose-transporting ATPase activity (GO:0015423);;	--	ABC transporter G family member 3 GN=F24D13.14 OS=Arabidopsis thaliana (Mouse-ear cress) PE=1 SV=2	PREDICTED: ABC transporter G family member 3 [Vitis vinifera]
c88298.graph_c0	--	--	--	--	--	hypothetical protein AOL_s00054g968 [Arthrobotrys oligospora ATCC 24927]
c80624.graph_c0	--	--	--	--	--	hypothetical protein CGB_B1600W [Cryptococcus gattii WM276]
c38351.graph_c0	[P]	Inorganic ion transport and metabolism	Molecular Function: peroxidase activity (GO:0004601);; Molecular Function: binding (GO:0005488);; Biological Process: response to oxidative stress (GO:0006979);; Biological Process: metabolic process (GO:0008152);;	K03781|1e-23|ppp:PHYPADRAFT_112228|hypothetical protein	Catalase GN=CATA OS=Triticum aestivum (Wheat) PE=2 SV=1	catalase [Gloeophyllum trabeum ATCC 11539]
c37129.graph_c0	--	--	--	--	--	hypothetical protein COCSUDRAFT_41610 [Coccomyxa subellipsoidea C-169]
c60190.graph_c0	--	--	--	--	--	unknown [Picea sitchensis]
c51651.graph_c0	--	--	Cellular Component: nucleus (GO:0005634);;	--	Clavaminate synthase-like protein At3g21360 GN=At3g21360 OS=Arabidopsis thaliana (Mouse-ear cress) PE=1 SV=1	unknown [Picea sitchensis]
c106437.graph_c0	--	--	--	--	--	putative non-LTR retroelement reverse transcriptase [Arabidopsis thaliana]
c64583.graph_c0	--	--	--	--	U-box domain-containing protein 43 GN=PUB43 OS=Arabidopsis thaliana (Mouse-ear cress) PE=2 SV=1	PREDICTED: U-box domain-containing protein 43-like [Vitis vinifera]
c43267.graph_c0	[O]	Posttranslational modification, protein turnover, chaperones	Molecular Function: ATP binding (GO:0005524);; Cellular Component: mitochondrion (GO:0005739);; Biological Process: protein targeting to mitochondrion (GO:0006626);; Biological Process: spore germination (GO:0009847);; Biological Process: protein refolding (GO:0042026);; Molecular Function: unfolded protein binding (GO:0051082);; Biological Process: cellular response to osmotic stress (GO:0071470…	K04043|2e-53|cme:CML205C|dnaK-type molecular chaperone mortalin, mitochondrial precursor	Heat shock 70 kDa protein, mitochondrial (Precursor) GN=HSP68 OS=Solanum tuberosum (Potato) PE=1 SV=1	heat shock protein Hsp70 [Colletotrichum acutatum]
c40867.graph_c0	[I]	Lipid transport and metabolism	Molecular Function: 3-oxoacyl-[acyl-carrier-protein] synthase activity (GO:0004315);; Biological Process: fatty acid biosynthetic process (GO:0006633);;	--	--	hypothetical protein MYCFIDRAFT_187118 [Pseudocercospora fijiensis CIRAD86]
c72752.graph_c0	--	--	--	--	Uncharacterized mitochondrial protein AtMg00810 GN=AtMg00810 OS=Arabidopsis thaliana (Mouse-ear cress) PE=4 SV=1	Cysteine-rich RLK (RECEPTOR-like protein kinase) 8 [Theobroma cacao]
c109633.graph_c0	--	--	Cellular Component: ubiquitin ligase complex (GO:0000151);; Molecular Function: ubiquitin-protein ligase activity (GO:0004842);; Biological Process: protein ubiquitination (GO:0016567);;	--	Putative E3 ubiquitin-protein ligase LIN GN=LIN OS=Medicago truncatula (Barrel medic) PE=2 SV=1	hypothetical protein RCOM_1598060 [Ricinus communis]
c76748.graph_c0	--	--	Molecular Function: hydrolase activity (GO:0016787);; Cellular Component: anchored component of membrane (GO:0031225);;	--	Aspartic proteinase-like protein 1 (Precursor) GN=At5g10080 OS=Arabidopsis thaliana (Mouse-ear cress) PE=1 SV=1	Eukaryotic aspartyl protease family protein isoform 2 [Theobroma cacao]
c50109.graph_c0	--	--	--	--	Pentatricopeptide repeat-containing protein At2g42920, chloroplastic (Precursor) GN=PCMP-E75 OS=Arabidopsis thaliana (Mouse-ear cress) PE=2 SV=1	unknown [Picea sitchensis]
c12988.graph_c0	--	--	--	--	Putative pentatricopeptide repeat-containing protein At3g13770, mitochondrial (Precursor) GN=PCMP-H85 OS=Arabidopsis thaliana (Mouse-ear cress) PE=3 SV=1	Pinus taeda anonymous locus 0_5528_01 genomic sequence
c67772.graph_c0	[K]	Transcription	Molecular Function: plastid sigma factor activity (GO:0001053);; Molecular Function: DNA binding (GO:0003677);; Molecular Function: sequence-specific DNA binding transcription factor activity (GO:0003700);; Molecular Function: protein binding (GO:0005515);; Biological Process: DNA-templated transcription, initiation (GO:0006352);; Biological Process: regulation of transcription, DNA-templated (GO…	--	RNA polymerase sigma factor sigB (Precursor) GN=At1g08540 OS=Arabidopsis thaliana (Mouse-ear cress) PE=2 SV=2	unknown [Picea sitchensis]
c70119.graph_c0	--	--	--	--	--	hypothetical protein AG1IA_08127 [Rhizoctonia solani AG-1 IA]
c61462.graph_c0	[IQ]	--	Molecular Function: o-succinylbenzoate-CoA ligase activity (GO:0008756);; Cellular Component: plasmodesma (GO:0009506);; Cellular Component: chloroplast stroma (GO:0009570);; Biological Process: positive regulation of seed germination (GO:0010030);; Biological Process: response to nitrate (GO:0010167);; Biological Process: seed coat development (GO:0010214);; Biological Process: nitrate transport…	--	4-coumarate--CoA ligase-like 10 GN=T2J13.170 OS=Arabidopsis thaliana (Mouse-ear cress) PE=2 SV=1	unknown [Picea sitchensis]
c74715.graph_c1	--	--	Molecular Function: transferase activity (GO:0016740);;	--	Cysteine-rich repeat secretory protein 60 (Precursor) GN=CRRSP60 OS=Arabidopsis thaliana (Mouse-ear cress) PE=1 SV=1	unknown [Picea sitchensis]
c70185.graph_c0	--	--	--	--	--	predicted protein [Physcomitrella patens subsp. patens]
c86665.graph_c0	--	--	--	--	--	unknown [Picea sitchensis]
c43017.graph_c0	--	--	--	--	--	hypothetical protein SNOG_09113 [Phaeosphaeria nodorum SN15]
c88979.graph_c0	[I]	Lipid transport and metabolism	Molecular Function: 3-oxoacyl-[acyl-carrier-protein] synthase activity (GO:0004315);; Biological Process: fatty acid biosynthetic process (GO:0006633);;	--	--	hypothetical protein BAUCODRAFT_144858 [Baudoinia compniacensis UAMH 10762]
c86953.graph_c0	[V]	Defense mechanisms	Molecular Function: ATP binding (GO:0005524);; Biological Process: ATP catabolic process (GO:0006200);; Biological Process: transport (GO:0006810);; Cellular Component: integral component of membrane (GO:0016021);; Molecular Function: ATPase activity, coupled to transmembrane movement of substances (GO:0042626);;	--	Pleiotropic drug resistance protein 15 OS=Oryza sativa subsp. japonica (Rice) PE=2 SV=1	multidrug resistance protein CDR1 [Verticillium alfalfae VaMs.102]
c64016.graph_c0	--	--	--	--	--	unknown [Picea sitchensis]
c70731.graph_c0	[GER]	--	Cellular Component: chloroplast (GO:0009507);; Cellular Component: membrane (GO:0016020);;	--	WAT1-related protein At5g07050 GN=At5g07050 OS=Arabidopsis thaliana (Mouse-ear cress) PE=2 SV=1	unknown [Picea sitchensis]
c83087.graph_c0	--	--	Cellular Component: integral component of membrane (GO:0016021);; Biological Process: mycelium development (GO:0043581);;	--	--	hypothetical protein FOXB_05589 [Fusarium oxysporum Fo5176]
c66229.graph_c0	[S]	Function unknown	Molecular Function: nucleotide binding (GO:0000166);; Biological Process: response to stimulus (GO:0050896);;	--	Probable disease resistance protein At4g33300 GN=At4g33300 OS=Arabidopsis thaliana (Mouse-ear cress) PE=2 SV=3	unknown [Picea sitchensis]
c57439.graph_c0	[C]	Energy production and conversion	Molecular Function: DNA binding (GO:0003677);; Molecular Function: biotin carboxylase activity (GO:0004075);; Molecular Function: pyruvate carboxylase activity (GO:0004736);; Molecular Function: ATP binding (GO:0005524);; Biological Process: gluconeogenesis (GO:0006094);; Molecular Function: metal ion binding (GO:0046872);;	K01958|2e-22|olu:OSTLU_32964|hypothetical protein	Biotin carboxyl carrier protein of acetyl-CoA carboxylase (Fragment) OS=Solanum lycopersicum (Tomato) PE=3 SV=1	hypothetical protein BAUCODRAFT_28589 [Baudoinia compniacensis UAMH 10762]
c95371.graph_c0	--	--	Biological Process: RNA metabolic process (GO:0016070);;	--	Pentatricopeptide repeat-containing protein At3g12770 GN=PCMP-H43 OS=Arabidopsis thaliana (Mouse-ear cress) PE=2 SV=1	predicted protein [Populus trichocarpa]
c99835.graph_c0	--	--	Molecular Function: copper ion binding (GO:0005507);; Cellular Component: nucleus (GO:0005634);; Cellular Component: cytosol (GO:0005829);; Biological Process: response to cold (GO:0009409);; Cellular Component: plasmodesma (GO:0009506);; Cellular Component: membrane (GO:0016020);;	--	Embryogenic cell protein 40 GN=ECP40 OS=Daucus carota (Carrot) PE=1 SV=1	jacalin-like lectin domain-containing protein [Arabidopsis thaliana]
c74851.graph_c0	[J]	Translation, ribosomal structure and biogenesis	Molecular Function: 3'-5'-exoribonuclease activity (GO:0000175);; Molecular Function: RNA binding (GO:0003723);; Cellular Component: cytosol (GO:0005829);; Biological Process: RNA processing (GO:0006396);; Biological Process: transcription factor import into nucleus (GO:0042991);;	K12586|1e-131|vvi:100253817|similar to 3-5-exoribonuclease/RNA binding protein-like protein	Sorting nexin 2B GN=SNX2B OS=Arabidopsis thaliana (Mouse-ear cress) PE=1 SV=1	unknown [Picea sitchensis]
c113637.graph_c0	[S]	Function unknown	--	--	--	hypothetical protein CNAG_00711 [Cryptococcus neoformans var. grubii H99]
c72147.graph_c0	[R]	General function prediction only	Molecular Function: structural molecule activity (GO:0005198);; Cellular Component: cytosol (GO:0005829);; Biological Process: gluconeogenesis (GO:0006094);; Biological Process: intracellular protein transport (GO:0006886);; Biological Process: cytoskeleton organization (GO:0007010);; Biological Process: proteasomal protein catabolic process (GO:0010498);; Biological Process: vesicle-mediated tra…	--	Coatomer subunit beta&apos;-2 GN=At1g52360 OS=Arabidopsis thaliana (Mouse-ear cress) PE=2 SV=1	hypothetical protein PRUPE_ppa001045mg [Prunus persica]
c47452.graph_c0	--	--	Biological Process: MAPK cascade (GO:0000165);; Molecular Function: protein serine/threonine kinase activity (GO:0004674);; Molecular Function: ATP binding (GO:0005524);; Biological Process: protein phosphorylation (GO:0006468);;	--	Probable receptor-like protein kinase At5g15080 GN=At5g15080 OS=Arabidopsis thaliana (Mouse-ear cress) PE=1 SV=1	unknown [Picea sitchensis]
c103429.graph_c0	[E]	Amino acid transport and metabolism	Molecular Function: glutamate dehydrogenase (NADP+) activity (GO:0004354);; Cellular Component: nucleus (GO:0005634);; Cellular Component: mitochondrion (GO:0005739);; Biological Process: glutamate biosynthetic process (GO:0006537);; Biological Process: ammonia assimilation cycle (GO:0019676);; Biological Process: oxidation-reduction process (GO:0055114);;	K00262|9e-07|ppp:PHYPADRAFT_179243|hypothetical protein	NADP-specific glutamate dehydrogenase (Fragment) OS=Chlorella sorokiniana PE=2 SV=1	hypothetical protein SNOG_05229 [Phaeosphaeria nodorum SN15]
c71971.graph_c0	[C]	Energy production and conversion	Molecular Function: potassium channel activity (GO:0005267);; Cellular Component: cytosol (GO:0005829);; Cellular Component: plasma membrane (GO:0005886);; Cellular Component: plasmodesma (GO:0009506);; Molecular Function: aryl-alcohol dehydrogenase (NADP+) activity (GO:0047681);; Biological Process: oxidation-reduction process (GO:0055114);; Biological Process: potassium ion transmembrane transp…	--	Probable voltage-gated potassium channel subunit beta GN=T1G11.6 OS=Arabidopsis thaliana (Mouse-ear cress) PE=1 SV=1	unknown [Picea sitchensis]
c56073.graph_c0	--	--	--	--	Pentatricopeptide repeat-containing protein At3g61360 GN=At3g61360 OS=Arabidopsis thaliana (Mouse-ear cress) PE=2 SV=1	hypothetical protein M569_01712 [Genlisea aurea]
c94671.graph_c0	[G]	Carbohydrate transport and metabolism	Molecular Function: carbohydrate binding (GO:0030246);; Molecular Function: maltose alpha-glucosidase activity (GO:0032450);; Biological Process: cellular polysaccharide metabolic process (GO:0044264);; Molecular Function: glucosyltransferase activity (GO:0046527);;	--	Probable alpha-glucosidase Os06g0675700 (Precursor) OS=Oryza sativa subsp. japonica (Rice) PE=1 SV=1	glycoside hydrolase family 31 protein [Dothistroma septosporum NZE10]
c88163.graph_c0	--	--	Cellular Component: mitochondrion (GO:0005739);;	--	Pentatricopeptide repeat-containing protein At2g35030, mitochondrial (Precursor) GN=PCMP-E15 OS=Arabidopsis thaliana (Mouse-ear cress) PE=2 SV=1	unknown [Picea sitchensis]
c22419.graph_c0	--	--	--	--	--	hypothetical protein DOTSEDRAFT_68999 [Dothistroma septosporum NZE10]
c101670.graph_c0	--	--	--	--	--	hypothetical protein SORBIDRAFT_06g025540 [Sorghum bicolor]
c45946.graph_c0	--	--	--	--	--	hypothetical protein PUNSTDRAFT_142336 [Punctularia strigosozonata HHB-11173 SS5]
c87777.graph_c0	--	--	--	--	--	hypothetical protein DOTSEDRAFT_44308 [Dothistroma septosporum NZE10]
c87126.graph_c0	--	--	Molecular Function: binding (GO:0005488);;	--	Putative pentatricopeptide repeat-containing protein At2g01510 OS=Arabidopsis thaliana (Mouse-ear cress) PE=3 SV=1	Pinus taeda anonymous locus 0_9722_01 genomic sequence
c76887.graph_c0	--	--	Molecular Function: calmodulin binding (GO:0005516);; Biological Process: defense response (GO:0006952);; Biological Process: response to biotic stimulus (GO:0009607);; Cellular Component: integral component of membrane (GO:0016021);;	--	MLO-like protein 6 GN=MLO6 OS=Arabidopsis thaliana (Mouse-ear cress) PE=2 SV=2	PREDICTED: MLO-like protein 6-like [Glycine max]
c78752.graph_c0	--	--	Molecular Function: sequence-specific DNA binding transcription factor activity (GO:0003700);; Cellular Component: nucleus (GO:0005634);; Biological Process: regulation of transcription, DNA-templated (GO:0006355);; Molecular Function: sequence-specific DNA binding (GO:0043565);;	--	Homeobox-leucine zipper protein HOX32 GN=B1394A07.10 OS=Oryza sativa subsp. japonica (Rice) PE=2 SV=1	class III homeodomain leucine zipper protein [Picea glauca]
c102836.graph_c0	--	--	Molecular Function: protein serine/threonine kinase activity (GO:0004674);; Molecular Function: ATP binding (GO:0005524);; Biological Process: protein phosphorylation (GO:0006468);; Cellular Component: integral component of membrane (GO:0016021);; Cellular Component: cytoplasmic membrane-bounded vesicle (GO:0016023);;	--	Leucine-rich repeat receptor-like serine/threonine-protein kinase BAM1 (Precursor) GN=BAM1 OS=Arabidopsis thaliana (Mouse-ear cress) PE=1 SV=1	receptor-like kinase, partial [Cocos nucifera]
c103696.graph_c0	--	--	Molecular Function: hydrolase activity, hydrolyzing O-glycosyl compounds (GO:0004553);; Biological Process: metabolic process (GO:0008152);; Cellular Component: cytoplasmic membrane-bounded vesicle (GO:0016023);;	--	Alpha-N-arabinofuranosidase (Precursor; Fragment) GN=Xyl1 OS=Medicago sativa subsp. varia (Alfalfa) PE=1 SV=1	hypothetical protein VITISV_033721 [Vitis vinifera]
c78030.graph_c0	--	--	Molecular Function: transporter activity (GO:0005215);; Biological Process: transport (GO:0006810);; Biological Process: response to ethylene (GO:0009723);; Biological Process: abscisic acid-activated signaling pathway (GO:0009738);; Biological Process: intracellular signal transduction (GO:0035556);;	--	Patellin-4 GN=PATL4 OS=Arabidopsis thaliana (Mouse-ear cress) PE=1 SV=2	unknown [Picea sitchensis]
c102426.graph_c0	--	--	--	--	--	hypothetical protein M7I_3295 [Glarea lozoyensis 74030]
c72518.graph_c0	[MG]	--	Molecular Function: oxidoreductase activity (GO:0016491);; Biological Process: cellular metabolic process (GO:0044237);; Molecular Function: coenzyme binding (GO:0050662);;	K08695|1e-108|vvi:100232981|ANR, ban	Dihydroflavonol-4-reductase GN=A1 OS=Zea mays (Maize) PE=3 SV=1	unknown [Picea sitchensis]
c53466.graph_c0	--	--	--	--	--	hypothetical protein TRIUR3_12115 [Triticum urartu]
c67763.graph_c0	--	--	Molecular Function: nucleotide binding (GO:0000166);; Molecular Function: nucleic acid binding (GO:0003676);;	--	Flowering time control protein FPA GN=FPA OS=Arabidopsis thaliana (Mouse-ear cress) PE=2 SV=2	unknown [Picea sitchensis]
c34978.graph_c0	[R]	General function prediction only	Biological Process: protein glycosylation (GO:0006486);; Cellular Component: chloroplast stroma (GO:0009570);; Biological Process: chloroplast organization (GO:0009658);; Molecular Function: glyoxalase III activity (GO:0019172);; Biological Process: response to arsenic-containing substance (GO:0046685);;	--	Protein DJ-1 homolog C (Precursor) GN=DJ1C OS=Arabidopsis thaliana (Mouse-ear cress) PE=2 SV=1	unknown [Picea sitchensis]
c49620.graph_c0	[O]	Posttranslational modification, protein turnover, chaperones	--	--	Class I heat shock protein (Fragment) GN=HSP6834-A OS=Glycine max (Soybean) PE=3 SV=1	hypothetical protein DOTSEDRAFT_132887 [Dothistroma septosporum NZE10]
c101041.graph_c0	[R]	General function prediction only	Molecular Function: zinc ion binding (GO:0008270);; Molecular Function: oxidoreductase activity (GO:0016491);; Biological Process: oxidation-reduction process (GO:0055114);;	--	Probable cinnamyl alcohol dehydrogenase 8A OS=Oryza sativa subsp. japonica (Rice) PE=2 SV=1	hypothetical protein SNOG_16422 [Phaeosphaeria nodorum SN15]
c96145.graph_c0	[GEPR]	--	Cellular Component: integral component of membrane (GO:0016021);; Biological Process: mycelium development (GO:0043581);; Biological Process: transmembrane transport (GO:0055085);;	--	--	hypothetical protein FOC1_g10010154 [Fusarium oxysporum f. sp. cubense race 1]
c91566.graph_c0	[C]	Energy production and conversion	Cellular Component: mitochondrion (GO:0005739);; Biological Process: tricarboxylic acid cycle (GO:0006099);; Molecular Function: succinate dehydrogenase (ubiquinone) activity (GO:0008177);; Biological Process: electron transport chain (GO:0022900);; Molecular Function: flavin adenine dinucleotide binding (GO:0050660);;	K00234|3e-40|zma:100280324|hypothetical protein LOC100280324	Succinate dehydrogenase [ubiquinone] flavoprotein subunit, mitochondrial (Precursor) GN=P0507H12.27 OS=Oryza sativa subsp. japonica (Rice) PE=2 SV=1	succinate dehydrogenase flavoprotein subunit [Uncinocarpus reesii 1704]
c68930.graph_c0	[J]	Translation, ribosomal structure and biogenesis	Molecular Function: structural constituent of ribosome (GO:0003735);; Cellular Component: ribosome (GO:0005840);; Biological Process: translation (GO:0006412);; Molecular Function: phosphoric diester hydrolase activity (GO:0008081);; Molecular Function: metal ion binding (GO:0046872);;	K02885|3e-80|zma:100501852|hypothetical protein LOC100501852	60S ribosomal protein L19-3 GN=RPL19C OS=Arabidopsis thaliana (Mouse-ear cress) PE=2 SV=3	60S ribosomal protein L19 [Zymoseptoria tritici IPO323]
c22311.graph_c0	--	--	--	--	--	hypothetical protein SEPMUDRAFT_123858 [Mycosphaerella populorum SO2202]
c67468.graph_c0	--	--	Biological Process: primary metabolic process (GO:0044238);; Biological Process: cellular macromolecule metabolic process (GO:0044260);;	--	--	unknown [Picea sitchensis]
c82240.graph_c0	--	--	Molecular Function: catalytic activity (GO:0003824);;	--	Phytosulfokine receptor 1 (Precursor) GN=PSKR OS=Daucus carota (Carrot) PE=1 SV=1	unknown [Picea sitchensis]
c94721.graph_c0	[R]	General function prediction only	Molecular Function: kinase activity (GO:0016301);; Biological Process: phosphorylation (GO:0016310);;	--	Guanine nucleotide-binding protein subunit beta-like protein GN=GBLP OS=Chlamydomonas reinhardtii (Chlamydomonas smithii) PE=1 SV=1	hypothetical protein PHYSODRAFT_355000 [Phytophthora sojae]
c64168.graph_c0	--	--	--	--	--	hypothetical protein BAUCODRAFT_150900 [Baudoinia compniacensis UAMH 10762]
c100359.graph_c0	--	--	--	--	--	hypothetical protein E5Q_04534 [Mixia osmundae IAM 14324]
c71500.graph_c0	[R]	General function prediction only	Molecular Function: protein binding (GO:0005515);; Cellular Component: nucleus (GO:0005634);; Biological Process: DNA repair (GO:0006281);; Biological Process: negative regulation of abscisic acid-activated signaling pathway (GO:0009788);; Biological Process: negative regulation of photomorphogenesis (GO:0010100);; Biological Process: production of ta-siRNAs involved in RNA interference (GO:00102…	K13175|1e-153|vvi:100244028|hypothetical protein LOC100244028	WD repeat-containing protein DWA1 GN=DWA1 OS=Arabidopsis thaliana (Mouse-ear cress) PE=1 SV=1	unknown [Picea sitchensis]
c71962.graph_c0	--	--	Biological Process: response to stress (GO:0006950);; Molecular Function: hydrolase activity, acting on ester bonds (GO:0016788);; Biological Process: cellular metabolic process (GO:0044237);; Biological Process: primary metabolic process (GO:0044238);; Biological Process: organic substance metabolic process (GO:0071704);;	--	--	predicted protein [Populus trichocarpa]
c102242.graph_c0	--	--	--	--	--	hypothetical protein BAUCODRAFT_34808 [Baudoinia compniacensis UAMH 10762]
c49478.graph_c0	--	--	Molecular Function: enzyme inhibitor activity (GO:0004857);; Molecular Function: pectinesterase activity (GO:0030599);; Biological Process: negative regulation of catalytic activity (GO:0043086);;	--	21 kDa protein (Precursor) OS=Daucus carota (Carrot) PE=2 SV=1	unknown [Picea sitchensis]
c85124.graph_c0	--	--	Molecular Function: oxidoreductase activity, acting on the aldehyde or oxo group of donors, NAD or NADP as acceptor (GO:0016620);; Biological Process: oxidation-reduction process (GO:0055114);;	--	--	aldehyde dehydrogenase [Metarhizium anisopliae ARSEF 23]
c113884.graph_c0	[O]	Posttranslational modification, protein turnover, chaperones	Molecular Function: peroxidase activity (GO:0004601);; Molecular Function: peroxiredoxin activity (GO:0051920);; Biological Process: oxidation-reduction process (GO:0055114);;	--	Probable 1-Cys peroxiredoxin OS=Tortula ruralis (Star moss) PE=2 SV=1	antioxidant, AhpC/TSA family, putative [Neosartorya fischeri NRRL 181]
c89194.graph_c0	--	--	--	--	--	hypothetical protein MYCFIDRAFT_89396 [Pseudocercospora fijiensis CIRAD86]
c71039.graph_c0	--	--	Cellular Component: intracellular part (GO:0044424);;	--	--	PREDICTED: WD repeat-containing protein 74 [Vitis vinifera]
c69919.graph_c0	--	--	Biological Process: response to toxic substance (GO:0009636);; Biological Process: response to salt stress (GO:0009651);; Molecular Function: UDP-glucosyltransferase activity (GO:0035251);; Biological Process: xenobiotic catabolic process (GO:0042178);; Biological Process: regulation of biological process (GO:0050789);; Biological Process: organic substance biosynthetic process (GO:1901576);;	K08237|1e-126|vvi:100246482|hypothetical protein LOC100246482	UDP-glycosyltransferase 72B1 GN=UGT72B1 OS=Arabidopsis thaliana (Mouse-ear cress) PE=1 SV=1	unknown [Picea sitchensis]
c86031.graph_c0	--	--	--	--	--	unknown [Picea sitchensis]
c32541.graph_c0	--	--	Cellular Component: vacuolar membrane (GO:0005774);;	--	--	unknown [Picea sitchensis]
c77230.graph_c0	--	--	Biological Process: single-organism cellular process (GO:0044763);;	--	--	hypothetical protein [Rosa rugosa]
c75476.graph_c0	--	--	Molecular Function: transporter activity (GO:0005215);; Cellular Component: mitochondrial inner membrane (GO:0005743);; Biological Process: mitochondrial transport (GO:0006839);; Cellular Component: chloroplast envelope (GO:0009941);; Cellular Component: integral component of membrane (GO:0016021);; Biological Process: transmembrane transport (GO:0055085);;	--	Probable mitochondrial adenine nucleotide transporter BTL3 GN=At5g64970 OS=Arabidopsis thaliana (Mouse-ear cress) PE=2 SV=1	PREDICTED: calcium-binding mitochondrial carrier protein SCaMC-1-like [Vitis vinifera]
c111448.graph_c0	[E]	Amino acid transport and metabolism	Molecular Function: urease activity (GO:0009039);; Molecular Function: nickel cation binding (GO:0016151);; Biological Process: urea catabolic process (GO:0043419);;	K01427|4e-19|ppp:PHYPADRAFT_223972|hypothetical protein	Urease OS=Canavalia ensiformis (Jack bean) PE=1 SV=3	hypothetical protein SNOG_11285 [Phaeosphaeria nodorum SN15]
c91585.graph_c0	--	--	Molecular Function: transketolase activity (GO:0004802);; Cellular Component: intracellular (GO:0005622);; Biological Process: metabolic process (GO:0008152);;	K00615|4e-35|ppp:PHYPADRAFT_107024|hypothetical protein	Transketolase-1, chloroplastic (Precursor) GN=TKL-1 OS=Arabidopsis thaliana (Mouse-ear cress) PE=1 SV=1	hypothetical protein BAUCODRAFT_31694 [Baudoinia compniacensis UAMH 10762]
c65771.graph_c0	--	--	Cellular Component: plastid (GO:0009536);; Molecular Function: lipase activity (GO:0016298);; Molecular Function: carboxylic ester hydrolase activity (GO:0052689);;	--	Phospholipase A1-Igamma1, chloroplastic (Precursor) GN=At1g06800 OS=Arabidopsis thaliana (Mouse-ear cress) PE=1 SV=2	Alpha/beta-Hydrolases superfamily protein [Theobroma cacao]
c61223.graph_c0	--	--	Molecular Function: hydrolase activity, hydrolyzing O-glycosyl compounds (GO:0004553);; Cellular Component: mitochondrion (GO:0005739);; Biological Process: carbohydrate metabolic process (GO:0005975);; Biological Process: embryo development ending in seed dormancy (GO:0009793);; Cellular Component: chloroplast envelope (GO:0009941);;	--	RAN GTPase-activating protein 1 GN=RANGAP1 OS=Arabidopsis thaliana (Mouse-ear cress) PE=1 SV=1	unnamed protein product [Vitis vinifera]
c97420.graph_c0	[R]	General function prediction only	Cellular Component: extracellular region (GO:0005576);; Cellular Component: intracellular (GO:0005622);; Molecular Function: oxidoreductase activity (GO:0016491);; Biological Process: secondary metabolic process (GO:0019748);; Biological Process: oxidation-reduction process (GO:0055114);;	--	--	predicted protein [Trichoderma reesei QM6a]
c84370.graph_c0	--	--	Cellular Component: cell part (GO:0044464);;	--	--	predicted protein [Populus trichocarpa]
c106447.graph_c0	--	--	Cellular Component: nucleus (GO:0005634);; Biological Process: intracellular protein transport (GO:0006886);; Molecular Function: Ran GTPase binding (GO:0008536);;	--	--	hypothetical protein W97_07314 [Coniosporium apollinis CBS 100218]
c74575.graph_c0	[L]	Replication, recombination and repair	Molecular Function: nucleic acid binding (GO:0003676);; Molecular Function: helicase activity (GO:0004386);; Cellular Component: chloroplast (GO:0009507);; Biological Process: methylglyoxal catabolic process to D-lactate (GO:0019243);; Molecular Function: ion binding (GO:0043167);;	--	Zinc finger CCCH domain-containing protein 31 GN=At2g47680 OS=Arabidopsis thaliana (Mouse-ear cress) PE=2 SV=2	ATP-dependent RNA helicase, putative [Ricinus communis]
c55604.graph_c0	[S]	Function unknown	Molecular Function: purine ribonucleoside binding (GO:0032550);; Molecular Function: adenyl ribonucleotide binding (GO:0032559);; Molecular Function: anion binding (GO:0043168);; Biological Process: response to stimulus (GO:0050896);;	--	Protein SUPPRESSOR OF npr1-1, CONSTITUTIVE 1 OS=Arabidopsis thaliana (Mouse-ear cress) PE=1 SV=3	putative TIR-NBS-LRR protein [Pinus monticola]
c76339.graph_c0	--	--	Cellular Component: vacuolar membrane (GO:0005774);; Cellular Component: cytosol (GO:0005829);; Molecular Function: kinase activator activity (GO:0019209);; Biological Process: positive regulation of phosphorylation (GO:0042327);;	--	Protein VAC14 homolog GN=VAC14 OS=Arabidopsis thaliana (Mouse-ear cress) PE=2 SV=2	conserved hypothetical protein [Ricinus communis]
c20393.graph_c0	[I]	Lipid transport and metabolism	Molecular Function: stearoyl-CoA 9-desaturase activity (GO:0004768);; Cellular Component: endoplasmic reticulum (GO:0005783);; Biological Process: fatty acid biosynthetic process (GO:0006633);; Cellular Component: integral component of membrane (GO:0016021);; Molecular Function: heme binding (GO:0020037);; Molecular Function: metal ion binding (GO:0046872);; Biological Process: oxidation-reductio…	K00507|3e-16|zma:100382970|hypothetical protein LOC100382970	--	hypothetical protein MELLADRAFT_45837 [Melampsora larici-populina 98AG31]
c64675.graph_c0	--	--	Biological Process: nuclear-transcribed mRNA catabolic process (GO:0000956);; Biological Process: RNA processing (GO:0006396);; Biological Process: response to salt stress (GO:0009651);;	K12850|2e-88|rcu:RCOM_0112070|protein with unknown function	Splicing factor U2af large subunit A GN=U2AF65A OS=Triticum aestivum (Wheat) PE=2 SV=1	unknown [Glycine max]
c68279.graph_c0	[R]	General function prediction only	Molecular Function: NAD(P)H dehydrogenase (quinone) activity (GO:0003955);; Cellular Component: plasma membrane (GO:0005886);; Cellular Component: chloroplast stroma (GO:0009570);; Biological Process: response to salt stress (GO:0009651);; Biological Process: defense response to bacterium (GO:0042742);; Biological Process: oxidation-reduction process (GO:0055114);;	--	NAD(P)H:quinone oxidoreductase OS=Solanum tuberosum (Potato) PE=2 SV=1	unknown [Picea sitchensis]
c50599.graph_c0	--	--	Molecular Function: catalytic activity (GO:0003824);;	--	--	Isochorismatase hydrolase [Mycosphaerella populorum SO2202]
c59308.graph_c0	[S]	Function unknown	Biological Process: response to stress (GO:0006950);; Biological Process: cellular process (GO:0009987);; Molecular Function: kinase activity (GO:0016301);; Cellular Component: cell part (GO:0044464);;	--	Protein BRASSINOSTEROID INSENSITIVE 1 (Precursor) GN=BRI1 OS=Arabidopsis thaliana (Mouse-ear cress) PE=1 SV=1	unknown [Picea sitchensis]
c34106.graph_c0	--	--	Molecular Function: GTPase activity (GO:0003924);; Molecular Function: GTP binding (GO:0005525);; Cellular Component: vacuolar membrane (GO:0005774);; Cellular Component: cytosol (GO:0005829);; Cellular Component: microtubule (GO:0005874);; Cellular Component: plasma membrane (GO:0005886);; Biological Process: GTP catabolic process (GO:0006184);; Cellular Component: cell plate (GO:0009504);; Cell…	--	Dynamin-related protein 5A OS=Glycine max (Soybean) PE=2 SV=1	unknown [Picea sitchensis]
c73257.graph_c0	[C]	Energy production and conversion	Cellular Component: mitochondrion (GO:0005739);; Cellular Component: plasma membrane (GO:0005886);; Biological Process: tricarboxylic acid cycle (GO:0006099);; Biological Process: malate metabolic process (GO:0006108);; Biological Process: response to cold (GO:0009409);; Cellular Component: chloroplast stroma (GO:0009570);; Cellular Component: chloroplast envelope (GO:0009941);; Cellular Componen…	K00026|0.0|vvi:100265585|hypothetical protein LOC100265585	Malate dehydrogenase, chloroplastic (Precursor) GN=At3g47520 OS=Arabidopsis thaliana (Mouse-ear cress) PE=1 SV=1	unknown [Picea sitchensis]
c22981.graph_c0	[G]	Carbohydrate transport and metabolism	Molecular Function: mannitol-1-phosphate 5-dehydrogenase activity (GO:0008926);; Biological Process: mannitol metabolic process (GO:0019594);; Molecular Function: coenzyme binding (GO:0050662);; Biological Process: oxidation-reduction process (GO:0055114);;	K00009|8e-29|zma:100382636|hypothetical protein LOC100382636	--	mannitol-1-phosphate 5-dehydrogenase [Verticillium dahliae VdLs.17]
c32970.graph_c0	--	--	--	--	--	hypothetical protein THAOC_21441 [Thalassiosira oceanica]
c68827.graph_c0	--	--	--	--	Methyl-CpG-binding domain-containing protein 8 GN=MBD8 OS=Arabidopsis thaliana (Mouse-ear cress) PE=2 SV=1	Pinus taeda anonymous locus 0_14645_01 genomic sequence
c68014.graph_c0	[G]	Carbohydrate transport and metabolism	Molecular Function: hydrolase activity, hydrolyzing O-glycosyl compounds (GO:0004553);; Biological Process: carbohydrate metabolic process (GO:0005975);; Cellular Component: plant-type cell wall (GO:0009505);; Cellular Component: membrane (GO:0016020);;	--	--	Pinus taeda anonymous locus 0_10642_01 genomic sequence
c83664.graph_c0	--	--	--	--	Pentatricopeptide repeat-containing protein At4g33170 GN=PCMP-H53 OS=Arabidopsis thaliana (Mouse-ear cress) PE=3 SV=1	pentatricopeptide repeat protein [Picea abies]
c48175.graph_c0	--	--	Molecular Function: metal ion binding (GO:0046872);;	--	RING-H2 finger protein ATL58 GN=ATL58 OS=Arabidopsis thaliana (Mouse-ear cress) PE=2 SV=1	hypothetical protein SELMODRAFT_438576 [Selaginella moellendorffii]
c85612.graph_c0	--	--	--	--	--	hypothetical protein MYCFIDRAFT_15011, partial [Pseudocercospora fijiensis CIRAD86]
c82416.graph_c0	--	--	--	--	--	late sexual development protein [Metarhizium anisopliae ARSEF 23]
c73722.graph_c0	[R]	General function prediction only	--	--	Polyadenylate-binding protein 4 GN=PAB4 OS=Arabidopsis thaliana (Mouse-ear cress) PE=1 SV=1	PREDICTED: uncharacterized protein LOC100259067 [Vitis vinifera]
c63860.graph_c0	--	--	--	--	--	unknown [Picea sitchensis]
c68234.graph_c0	--	--	--	--	Protein TOPLESS GN=F7H2.9 OS=Arabidopsis thaliana (Mouse-ear cress) PE=1 SV=1	PREDICTED: topless-related protein 1-like [Brachypodium distachyon]
c104553.graph_c0	--	--	--	--	Pentatricopeptide repeat-containing protein At1g50270 GN=F14I3.12 OS=Arabidopsis thaliana (Mouse-ear cress) PE=2 SV=1	hypothetical protein PRUPE_ppb012387mg [Prunus persica]
c99001.graph_c0	--	--	--	--	--	Uncharacterized protein isoform 1 [Theobroma cacao]
c32949.graph_c0	--	--	--	--	Pentatricopeptide repeat-containing protein At1g19720 OS=Arabidopsis thaliana (Mouse-ear cress) PE=2 SV=1	unnamed protein product [Vitis vinifera]
c108560.graph_c0	--	--	--	--	--	hypothetical protein BAUCODRAFT_401333 [Baudoinia compniacensis UAMH 10762]
c79553.graph_c0	--	--	--	--	Lysine-rich arabinogalactan protein 19 (Precursor) GN=AGP19 OS=Arabidopsis thaliana (Mouse-ear cress) PE=2 SV=2	hypothetical protein SETTUDRAFT_162656 [Setosphaeria turcica Et28A]
c93974.graph_c0	--	--	Molecular Function: isomerase activity (GO:0016853);; Biological Process: cellular protein metabolic process (GO:0044267);;	--	--	Peptidyl-prolyl cis-trans isomerase cyclophilin-type [Macrophomina phaseolina MS6]
c96578.graph_c0	[GEPR]	--	Biological Process: carbohydrate transport (GO:0008643);; Cellular Component: integral component of membrane (GO:0016021);; Molecular Function: substrate-specific transmembrane transporter activity (GO:0022891);; Biological Process: transmembrane transport (GO:0055085);;	--	Sugar transport protein 9 GN=STP9 OS=Arabidopsis thaliana (Mouse-ear cress) PE=1 SV=1	hypothetical protein FOXB_00962 [Fusarium oxysporum Fo5176]
c88628.graph_c0	--	--	Molecular Function: transferase activity, transferring phosphorus-containing groups (GO:0016772);;	K09773|1e-18|pop:POPTR_196775|hypothetical protein	Probable pyruvate, phosphate dikinase regulatory protein, chloroplastic (Precursor) OS=Oryza sativa subsp. japonica (Rice) PE=2 SV=2	predicted protein [Populus trichocarpa]
c113644.graph_c0	--	--	Molecular Function: transferase activity (GO:0016740);; Biological Process: mycelium development (GO:0043581);;	--	--	conserved hypothetical protein [Verticillium alfalfae VaMs.102]
c73362.graph_c0	--	--	Cellular Component: intracellular part (GO:0044424);;	--	WEB family protein At4g27595, chloroplastic (Precursor) GN=At4g27595 OS=Arabidopsis thaliana (Mouse-ear cress) PE=2 SV=1	unnamed protein product [Vitis vinifera]
c113495.graph_c0	--	--	--	--	--	hypothetical protein BAUCODRAFT_137116 [Baudoinia compniacensis UAMH 10762]
c60459.graph_c0	--	--	Biological Process: response to salt stress (GO:0009651);;	--	--	transcription factor BTF3 homolog [Picea mariana]
c64315.graph_c0	--	--	Molecular Function: methyltransferase activity (GO:0008168);;	--	Caffeic acid 3-O-methyltransferase OS=Medicago sativa (Alfalfa) PE=1 SV=1	unknown [Picea sitchensis]
c64678.graph_c0	[G]	Carbohydrate transport and metabolism	Cellular Component: mitochondrion (GO:0005739);; Cellular Component: chloroplast (GO:0009507);; Biological Process: chlorophyll catabolic process (GO:0015996);; Molecular Function: kinase activity (GO:0016301);; Biological Process: phosphorylation (GO:0016310);;	--	Protein-ribulosamine 3-kinase, chloroplastic (Precursor) GN=At3g61080 OS=Arabidopsis thaliana (Mouse-ear cress) PE=1 SV=2	PREDICTED: protein-ribulosamine 3-kinase, chloroplastic [Vitis vinifera]
c74357.graph_c0	--	--	Molecular Function: transferase activity, transferring acyl groups other than amino-acyl groups (GO:0016747);;	--	3&apos;-N-debenzoyl-2&apos;-deoxytaxol N-benzoyltransferase GN=TAX10 OS=Taxus canadensis (Canadian yew) PE=1 SV=1	unknown [Picea sitchensis]
c52937.graph_c0	[MJ]	--	Molecular Function: mannose-1-phosphate guanylyltransferase activity (GO:0004475);; Molecular Function: mannose-1-phosphate guanylyltransferase (GDP) activity (GO:0008928);; Biological Process: response to heat (GO:0009408);; Biological Process: response to salt stress (GO:0009651);; Biological Process: response to jasmonic acid (GO:0009753);; Biological Process: response to ozone (GO:0010193);; …	K00971|0.0|vvi:100233006|GDP-D-mannose pyrophosphorylase	Mannose-1-phosphate guanylyltransferase 1 GN=At2g39770 OS=Arabidopsis thaliana (Mouse-ear cress) PE=1 SV=1	GDP-mannose pyrophosphorylase [Pinus taeda]
c95847.graph_c0	--	--	Molecular Function: aspartic-type endopeptidase activity (GO:0004190);; Biological Process: proteolysis (GO:0006508);;	K08245|7e-19|zma:100280169|hypothetical protein LOC100280169	Aspartic proteinase (Precursor) GN=OJ1127_B08.13 OS=Oryza sativa subsp. japonica (Rice) PE=2 SV=2	hypothetical protein TREMEDRAFT_39371 [Tremella mesenterica DSM 1558]
c104425.graph_c0	--	--	Molecular Function: sequence-specific DNA binding RNA polymerase II transcription factor activity (GO:0000981);; Molecular Function: DNA binding (GO:0003677);; Cellular Component: nucleus (GO:0005634);; Biological Process: regulation of transcription from RNA polymerase II promoter (GO:0006357);; Molecular Function: zinc ion binding (GO:0008270);;	--	--	hypothetical protein SNOG_15122 [Phaeosphaeria nodorum SN15]
c66141.graph_c0	--	--	--	--	Uncharacterized protein At1g01500 GN=At1g01500 OS=Arabidopsis thaliana (Mouse-ear cress) PE=2 SV=1	unknown [Picea sitchensis]
c78419.graph_c0	[L]	Replication, recombination and repair	--	--	WEB family protein At4g27595, chloroplastic (Precursor) GN=At4g27595 OS=Arabidopsis thaliana (Mouse-ear cress) PE=2 SV=1	Ribonuclease P protein subunit P38-related isoform 2 [Theobroma cacao]
c83657.graph_c0	--	--	Cellular Component: mitochondrial inner membrane (GO:0005743);; Biological Process: mitochondrial transport (GO:0006839);; Cellular Component: integral component of membrane (GO:0016021);;	--	Mitochondrial carrier protein MTM1 GN=MTM1 OS=Arabidopsis thaliana (Mouse-ear cress) PE=2 SV=1	hypothetical protein PRUPE_ppa008018mg [Prunus persica]
c67742.graph_c0	[R]	General function prediction only	Cellular Component: protein complex (GO:0043234);; Cellular Component: intracellular part (GO:0044424);;	--	Protein ROOT INITIATION DEFECTIVE 3 GN=RID3 OS=Arabidopsis thaliana (Mouse-ear cress) PE=1 SV=1	hypothetical protein SELMODRAFT_122696 [Selaginella moellendorffii]
c70110.graph_c0	--	--	Cellular Component: 1,3-beta-D-glucan synthase complex (GO:0000148);; Molecular Function: 1,3-beta-D-glucan synthase activity (GO:0003843);; Biological Process: (1->3)-beta-D-glucan biosynthetic process (GO:0006075);;	K11000|1e-107|vvi:100265625|similar to Callose synthase 3	Callose synthase 1 OS=Arabidopsis thaliana (Mouse-ear cress) PE=1 SV=2	PREDICTED: callose synthase 3-like [Cicer arietinum]
c45547.graph_c0	--	--	Molecular Function: nucleotide binding (GO:0000166);; Molecular Function: protein kinase activity (GO:0004672);; Biological Process: post-embryonic morphogenesis (GO:0009886);; Biological Process: tissue development (GO:0009888);; Biological Process: shoot system morphogenesis (GO:0010016);; Cellular Component: membrane (GO:0016020);; Cellular Component: cytoplasmic membrane-bounded vesicle (GO:0…	--	LRR receptor-like serine/threonine-protein kinase ERECTA (Precursor) GN=At2g26330 OS=Arabidopsis thaliana (Mouse-ear cress) PE=1 SV=1	LRR receptor-like serine/threonine-protein kinase [Citrus unshiu]
c36333.graph_c0	--	--	--	--	Pentatricopeptide repeat-containing protein At3g09060 GN=At3g09060 OS=Arabidopsis thaliana (Mouse-ear cress) PE=2 SV=1	PREDICTED: pentatricopeptide repeat-containing protein At5g16420, mitochondrial-like [Solanum lycopersicum]
c44678.graph_c0	[I]	Lipid transport and metabolism	Molecular Function: 3-oxoacyl-[acyl-carrier-protein] synthase activity (GO:0004315);; Biological Process: fatty acid biosynthetic process (GO:0006633);;	--	--	hypothetical protein MYCGRDRAFT_97115 [Zymoseptoria tritici IPO323]
c72658.graph_c0	[J]	Translation, ribosomal structure and biogenesis	Cellular Component: mitochondrion (GO:0005739);; Molecular Function: queuine tRNA-ribosyltransferase activity (GO:0008479);; Biological Process: queuosine biosynthetic process (GO:0008616);;	K00773|0.0|vvi:100250619|hypothetical protein LOC100250619	--	Queuine tRNA-ribosyltransferase [Theobroma cacao]
c111859.graph_c0	--	--	--	--	--	hypothetical protein PTT_17269 [Pyrenophora teres f. teres 0-1]
c66227.graph_c0	[H]	Coenzyme transport and metabolism	Biological Process: nucleobase-containing compound metabolic process (GO:0006139);; Biological Process: cellular amino acid metabolic process (GO:0006520);; Biological Process: fatty acid biosynthetic process (GO:0006633);; Biological Process: coenzyme metabolic process (GO:0006732);; Biological Process: sulfur compound metabolic process (GO:0006790);; Biological Process: phosphate-containing com…	K09833|1e-130|zma:732789|VTE2-1	Probable homogentisate phytyltransferase 1, chloroplastic (Precursor) OS=Oryza sativa subsp. japonica (Rice) PE=2 SV=1	RecName: Full=Probable homogentisate phytyltransferase 1, chloroplastic; AltName: Full=Vitamin E pathway gene 2-1 protein; Short=OsVTE2-1; Flags: Precursor
c60627.graph_c0	--	--	Molecular Function: galactosyltransferase activity (GO:0008378);; Cellular Component: membrane (GO:0016020);;	--	Probable beta-1,3-galactosyltransferase 9 GN=B3GALT9 OS=Arabidopsis thaliana (Mouse-ear cress) PE=2 SV=1	PREDICTED: probable beta-1,3-galactosyltransferase 10-like isoform 2 [Solanum lycopersicum]
c84893.graph_c0	[L]	Replication, recombination and repair	Molecular Function: DNA binding (GO:0003677);; Molecular Function: DNA (cytosine-5-)-methyltransferase activity (GO:0003886);; Cellular Component: nucleus (GO:0005634);; Biological Process: single-organism cellular process (GO:0044763);; Biological Process: negative regulation of gene expression, epigenetic (GO:0045814);; Biological Process: C-5 methylation of cytosine (GO:0090116);;	K00558|2e-73|vvi:100258788|hypothetical protein LOC100258788	DNA (cytosine-5)-methyltransferase CMT3 GN=CMT3 OS=Arabidopsis thaliana (Mouse-ear cress) PE=1 SV=2	CMT-type DNA-methyltransferase [Elaeis guineensis]
c33916.graph_c0	--	--	--	--	--	unknown [Picea sitchensis]
c97533.graph_c0	--	--	--	--	--	hypothetical protein BAUCODRAFT_62741 [Baudoinia compniacensis UAMH 10762]
c70744.graph_c0	--	--	--	--	--	unknown [Picea sitchensis]
c50279.graph_c0	--	--	--	--	Anther-specific protein SF18 (Precursor; Fragment) OS=Helianthus annuus (Common sunflower) PE=2 SV=1	unknown [Picea sitchensis]
c103518.graph_c0	[S]	Function unknown	Molecular Function: transferase activity, transferring phosphorus-containing groups (GO:0016772);;	--	Probable LRR receptor-like serine/threonine-protein kinase At4g26540 (Precursor) GN=At4g26540 OS=Arabidopsis thaliana (Mouse-ear cress) PE=1 SV=1	unknown [Picea sitchensis]
c101735.graph_c0	--	--	--	--	--	predicted protein [Leptosphaeria maculans JN3]
c67764.graph_c0	[O]	Posttranslational modification, protein turnover, chaperones	Molecular Function: transferase activity (GO:0016740);;	K00799|2e-39|vvi:100233043|GST5, GST5tr	Glutathione S-transferase F10 GN=F7F1.8 OS=Arabidopsis thaliana (Mouse-ear cress) PE=1 SV=3	phi class glutathione S-transferase [Pinus tabuliformis]
c76072.graph_c0	[RTKL]	--	Molecular Function: protein tyrosine kinase activity (GO:0004713);; Molecular Function: ATP binding (GO:0005524);; Biological Process: methylation-dependent chromatin silencing (GO:0006346);; Biological Process: protein phosphorylation (GO:0006468);; Biological Process: cell-cell signaling (GO:0007267);; Biological Process: virus induced gene silencing (GO:0009616);; Biological Process: determina…	--	C-type lectin receptor-like tyrosine-protein kinase At1g52310 (Precursor) GN=At1g52310 OS=Arabidopsis thaliana (Mouse-ear cress) PE=2 SV=1	unknown [Picea sitchensis]
c111411.graph_c0	--	--	Biological Process: metabolic process (GO:0008152);;	--	--	hypothetical protein [Tuber melanosporum Mel28]
c84411.graph_c0	[G]	Carbohydrate transport and metabolism	Molecular Function: magnesium ion binding (GO:0000287);; Molecular Function: pyruvate kinase activity (GO:0004743);; Biological Process: pyruvate metabolic process (GO:0006090);; Biological Process: glycolysis (GO:0006096);; Biological Process: phosphorylation (GO:0016310);; Molecular Function: potassium ion binding (GO:0030955);;	K00873|3e-29|ath:AT4G26390|pyruvate kinase, putative (EC:2.7.1.40)	Probable pyruvate kinase, cytosolic isozyme GN=At4g26390 OS=Arabidopsis thaliana (Mouse-ear cress) PE=3 SV=1	pyruvate kinase [Mycosphaerella populorum SO2202]
c59218.graph_c0	--	--	Molecular Function: sequence-specific DNA binding transcription factor activity (GO:0003700);; Cellular Component: nucleus (GO:0005634);; Biological Process: multicellular organismal development (GO:0007275);;	--	NAC domain-containing protein 68 OS=Oryza sativa subsp. japonica (Rice) PE=2 SV=1	hypothetical protein CARUB_v10003869mg [Capsella rubella]
c15801.graph_c0	[Q]	Secondary metabolites biosynthesis, transport and catabolism	Molecular Function: acyl-CoA dehydrogenase activity (GO:0003995);; Molecular Function: ferric iron binding (GO:0008199);; Biological Process: catechol-containing compound metabolic process (GO:0009712);; Molecular Function: catechol 1,2-dioxygenase activity (GO:0018576);; Molecular Function: flavin adenine dinucleotide binding (GO:0050660);; Molecular Function: peroxiredoxin activity (GO:0051920)…	--	--	hypothetical protein LEMA_P011350.1 [Leptosphaeria maculans JN3]
c68131.graph_c0	--	--	Cellular Component: integral component of membrane (GO:0016021);;	--	GABA transporter 1 GN=T23G18.9 OS=Arabidopsis thaliana (Mouse-ear cress) PE=1 SV=1	predicted protein [Physcomitrella patens subsp. patens]
c82274.graph_c0	--	--	--	--	--	unknown [Picea sitchensis]
c72399.graph_c0	--	--	Cellular Component: cell part (GO:0044464);;	--	O-acyltransferase WSD1 GN=WSD1 OS=Arabidopsis thaliana (Mouse-ear cress) PE=2 SV=1	unknown [Picea sitchensis]
c74576.graph_c0	--	--	Molecular Function: nucleic acid binding (GO:0003676);; Cellular Component: nucleus (GO:0005634);; Cellular Component: plasma membrane (GO:0005886);; Molecular Function: zinc ion binding (GO:0008270);;	--	--	PREDICTED: uncharacterized protein LOC100262848 [Vitis vinifera]
c67082.graph_c0	--	--	Molecular Function: protein binding (GO:0005515);; Biological Process: fatty acid beta-oxidation (GO:0006635);; Cellular Component: membrane (GO:0016020);; Biological Process: protein import into peroxisome matrix (GO:0016558);; Molecular Function: ATPase activity (GO:0016887);; Cellular Component: cell part (GO:0044464);;	K13338|0.0|vvi:100259773|hypothetical protein LOC100259773	Peroxisome biogenesis protein 1 GN=PEX1 OS=Arabidopsis thaliana (Mouse-ear cress) PE=2 SV=2	PREDICTED: peroxisome biogenesis protein 1-like [Vitis vinifera]
c70926.graph_c1	[KL]	--	--	K11647|2e-33|vvi:100264840|hypothetical protein LOC100264840	--	hypothetical protein VITISV_012188 [Vitis vinifera]
c34845.graph_c0	--	--	Molecular Function: hydrolase activity, hydrolyzing O-glycosyl compounds (GO:0004553);; Biological Process: carbohydrate metabolic process (GO:0005975);; Biological Process: pattern specification process (GO:0007389);; Cellular Component: cytoplasmic membrane-bounded vesicle (GO:0016023);; Biological Process: single-organism developmental process (GO:0044767);; Biological Process: meristem develo…	--	Mannan endo-1,4-beta-mannosidase 1 (Precursor) GN=P0671D01.40 OS=Oryza sativa subsp. japonica (Rice) PE=2 SV=2	Pinus taeda anonymous locus UMN_3888_01 genomic sequence
c89347.graph_c0	[O]	Posttranslational modification, protein turnover, chaperones	Cellular Component: nucleus (GO:0005634);; Cellular Component: cytoplasm (GO:0005737);; Molecular Function: peptide-methionine (S)-S-oxide reductase activity (GO:0008113);; Biological Process: cellular response to oxidative stress (GO:0034599);; Biological Process: oxidation-reduction process (GO:0055114);;	--	Proline-rich receptor-like protein kinase PERK1 GN=PERK1 OS=Arabidopsis thaliana (Mouse-ear cress) PE=1 SV=1	peptide methionine sulfoxide reductase [Glomerella graminicola M1.001]
c50496.graph_c0	--	--	--	--	Pentatricopeptide repeat-containing protein At3g49170, chloroplastic (Precursor) GN=F2K15.30 OS=Arabidopsis thaliana (Mouse-ear cress) PE=2 SV=1	hypothetical protein 0_10719_01 [Pinus taeda]
c75533.graph_c0	[L]	Replication, recombination and repair	Biological Process: DNA metabolic process (GO:0006259);; Biological Process: response to stimulus (GO:0050896);;	K03509|8e-44|ppp:PHYPADRAFT_134789|hypothetical protein	DNA polymerase eta OS=Arabidopsis thaliana (Mouse-ear cress) PE=1 SV=1	hypothetical protein SELMODRAFT_87859 [Selaginella moellendorffii]
c42086.graph_c0	[R]	General function prediction only	Molecular Function: binding (GO:0005488);;	--	--	protein binding protein, putative [Ricinus communis]
c71362.graph_c0	--	--	Molecular Function: DNA binding (GO:0003677);;	--	ZF-HD homeobox protein At4g24660 GN=At4g24660 OS=Arabidopsis thaliana (Mouse-ear cress) PE=1 SV=1	unknown [Picea sitchensis]
c32234.graph_c0	--	--	Molecular Function: glucose-6-phosphate dehydrogenase activity (GO:0004345);; Cellular Component: cytoplasm (GO:0005737);; Biological Process: pentose-phosphate shunt (GO:0006098);; Biological Process: response to hydrogen peroxide (GO:0042542);; Molecular Function: NADP binding (GO:0050661);;	K00036|1e-173|ppp:PHYPADRAFT_110277|hypothetical protein	Glucose-6-phosphate 1-dehydrogenase, cytoplasmic isoform GN=G6PDH OS=Solanum tuberosum (Potato) PE=2 SV=1	hypothetical protein SETTUDRAFT_167861 [Setosphaeria turcica Et28A]
c40109.graph_c0	--	--	--	--	--	hypothetical protein BAUCODRAFT_75287 [Baudoinia compniacensis UAMH 10762]
c95939.graph_c0	[IQR]	--	Biological Process: metabolic process (GO:0008152);;	K13070|9e-07|osa:4335093|Os04g0179200	Momilactone A synthase OS=Oryza sativa subsp. japonica (Rice) PE=2 SV=1	hypothetical protein PANT_14c00086 [Pseudozyma antarctica T-34]
c76117.graph_c0	[S]	Function unknown	Molecular Function: nucleotide binding (GO:0000166);; Molecular Function: protein kinase activity (GO:0004672);; Biological Process: phosphorylation (GO:0016310);;	--	Leucine-rich repeat receptor-like protein kinase PEPR1 (Precursor) GN=PEPR1 OS=Arabidopsis thaliana (Mouse-ear cress) PE=1 SV=1	PREDICTED: leucine-rich repeat receptor-like protein kinase PEPR1 [Vitis vinifera]
c91623.graph_c0	--	--	--	--	--	hypothetical protein MPH_07082 [Macrophomina phaseolina MS6]
c58316.graph_c0	[F]	Nucleotide transport and metabolism	Molecular Function: IMP cyclohydrolase activity (GO:0003937);; Molecular Function: phosphoribosylaminoimidazolecarboxamide formyltransferase activity (GO:0004643);; Cellular Component: cytosol (GO:0005829);; Biological Process: 'de novo' IMP biosynthetic process (GO:0006189);; Biological Process: aerobic respiration (GO:0009060);; Biological Process: ascospore formation (GO:0030437);;	K00602|6e-06|cme:CML194C|phosphoribosylaminoimidazolecarboxamide formyltransferase (AICAR transformylase) / IMP cyclohydrolase (inosinicase) (IMP synthetase) (ATIC)	--	hypothetical protein BAUCODRAFT_80640 [Baudoinia compniacensis UAMH 10762]
c92455.graph_c0	--	--	--	--	Uncharacterized protein ORF91 OS=Phalaenopsis aphrodite subsp. formosana (Moth orchid) PE=4 SV=1	Mitochondrial protein, putative [Medicago truncatula]
c31166.graph_c0	--	--	--	--	Chromatin assembly factor 1 subunit FSM OS=Oryza sativa subsp. japonica (Rice) PE=2 SV=1	hypothetical protein SNOG_03509 [Phaeosphaeria nodorum SN15]
c81233.graph_c0	[E]	Amino acid transport and metabolism	Cellular Component: mitochondrion (GO:0005739);; Molecular Function: serine-type peptidase activity (GO:0008236);;	--	--	PREDICTED: protease 2-like [Solanum lycopersicum]
c111688.graph_c0	--	--	Molecular Function: transferase activity, transferring acyl groups other than amino-acyl groups (GO:0016747);;	K14457|6e-20|ota:Ot13g01100|Acyl-CoA:diacylglycerol acyltransferase (DGAT) (ISS)	--	diacylglycerol acyltransferase [Rhodosporidium toruloides]
c20152.graph_c0	--	--	Biological Process: pigment metabolic process involved in developmental pigmentation (GO:0043324);; Biological Process: conidiophore development (GO:0070787);;	--	--	hypothetical protein MYCGRDRAFT_99683 [Zymoseptoria tritici IPO323]
c52036.graph_c0	--	--	--	--	Putative UPF0481 protein At3g02645 GN=At3g02645 OS=Arabidopsis thaliana (Mouse-ear cress) PE=3 SV=1	PREDICTED: LOW QUALITY PROTEIN: UPF0481 protein At3g47200-like [Cucumis sativus]
c56814.graph_c0	--	--	--	K10704|6e-08|rcu:RCOM_0225820|ubiquitin-conjugating enzyme, putative	Ubiquitin-conjugating enzyme E2 variant 1D GN=F22O6.60 OS=Arabidopsis thaliana (Mouse-ear cress) PE=1 SV=1	ubiquitin-conjugating enzyme, putative [Ricinus communis]
c67618.graph_c0	--	--	--	--	--	Pinus taeda anonymous locus 0_2710_01 genomic sequence
c72806.graph_c0	[P]	Inorganic ion transport and metabolism	Molecular Function: inorganic phosphate transmembrane transporter activity (GO:0005315);; Molecular Function: ATP binding (GO:0005524);; Cellular Component: vacuolar membrane (GO:0005774);; Cellular Component: plasma membrane (GO:0005886);; Biological Process: ATP catabolic process (GO:0006200);; Molecular Function: phosphate ion transmembrane-transporting ATPase activity (GO:0015415);; Biologica…	--	ABC transporter I family member 17 GN=T23K23.21 OS=Arabidopsis thaliana (Mouse-ear cress) PE=2 SV=1	unknown [Picea sitchensis]
c102813.graph_c0	--	--	Biological Process: primary metabolic process (GO:0044238);; Biological Process: cellular macromolecule metabolic process (GO:0044260);;	--	--	hypothetical protein LEMA_P062280.1 [Leptosphaeria maculans JN3]
c37493.graph_c0	[O]	Posttranslational modification, protein turnover, chaperones	Biological Process: protein folding (GO:0006457);; Biological Process: response to heat (GO:0009408);; Biological Process: response to salt stress (GO:0009651);; Biological Process: protein oligomerization (GO:0051259);;	K13993|9e-14|ppp:PHYPADRAFT_74946|hypothetical protein	17.6 kDa class I heat shock protein 1 GN=HSP17.6A OS=Arabidopsis thaliana (Mouse-ear cress) PE=1 SV=1	PREDICTED: 22.7 kDa class IV heat shock protein-like [Solanum lycopersicum]
c68270.graph_c0	--	--	--	--	--	unknown [Picea sitchensis]
c98662.graph_c0	--	--	--	--	--	Appr-1-p processing [Macrophomina phaseolina MS6]
c77653.graph_c0	[R]	General function prediction only	Molecular Function: nucleotide binding (GO:0000166);; Biological Process: RNA splicing, via endonucleolytic cleavage and ligation (GO:0000394);; Molecular Function: histone acetyltransferase activity (GO:0004402);; Cellular Component: cytoplasm (GO:0005737);; Cellular Component: heterotrimeric G-protein complex (GO:0005834);; Biological Process: methionine biosynthetic process (GO:0009086);; Biol…	--	Probable cytosolic iron-sulfur protein assembly protein CIAO1 homolog GN=CHLREDRAFT_130093 OS=Chlamydomonas reinhardtii (Chlamydomonas smithii) PE=3 SV=1	unknown [Picea sitchensis]
c3456.graph_c0	[S]	Function unknown	Molecular Function: nucleotide binding (GO:0000166);;	--	Probable disease resistance protein At5g04720 GN=At5g04720 OS=Arabidopsis thaliana (Mouse-ear cress) PE=2 SV=1	predicted protein [Hordeum vulgare subsp. vulgare]
c101481.graph_c0	[R]	General function prediction only	Molecular Function: catalytic activity (GO:0003824);; Biological Process: metabolic process (GO:0008152);; Biological Process: mycelium development (GO:0043581);;	--	--	hypothetical protein PTT_13300 [Pyrenophora teres f. teres 0-1]
c64588.graph_c0	[J]	Translation, ribosomal structure and biogenesis	Molecular Function: structural constituent of ribosome (GO:0003735);; Cellular Component: ribosome (GO:0005840);; Biological Process: translation (GO:0006412);; Molecular Function: rRNA binding (GO:0019843);; Molecular Function: metal ion binding (GO:0046872);;	K02922|3e-40|ota:Ot07g04050|ribosomal protein L37 (ISS)	60S ribosomal protein L37-2 GN=RPL37B OS=Arabidopsis thaliana (Mouse-ear cress) PE=2 SV=2	hypothetical protein SETTUDRAFT_157257 [Setosphaeria turcica Et28A]
c110879.graph_c0	--	--	--	--	--	hypothetical protein SETTUDRAFT_163236 [Setosphaeria turcica Et28A]
c56678.graph_c0	--	--	--	--	--	hypothetical protein MYCFIDRAFT_211267 [Pseudocercospora fijiensis CIRAD86]
c108772.graph_c0	[S]	Function unknown	Molecular Function: catalytic activity (GO:0003824);; Biological Process: metabolic process (GO:0008152);;	--	--	DUF636 domain protein [Talaromyces marneffei ATCC 18224]
c90294.graph_c0	--	--	Molecular Function: monooxygenase activity (GO:0004497);;	--	--	putative flavin-containing monooxygenase-like protein [Neofusicoccum parvum UCRNP2]
c52703.graph_c0	[C]	Energy production and conversion	Cellular Component: mitochondrial proton-transporting ATP synthase, central stalk (GO:0005756);; Biological Process: ATP synthesis coupled proton transport (GO:0015986);; Molecular Function: proton-transporting ATP synthase activity, rotational mechanism (GO:0046933);; Molecular Function: proton-transporting ATPase activity, rotational mechanism (GO:0046961);;	K02136|8e-39|cre:CHLREDRAFT_194183|ATP3	ATP synthase subunit gamma, mitochondrial (Precursor) GN=ATPC OS=Ipomoea batatas (Sweet potato) PE=1 SV=2	hypothetical protein BAUCODRAFT_34986 [Baudoinia compniacensis UAMH 10762]
c73031.graph_c0	--	--	--	--	--	unknown [Picea sitchensis]
c41277.graph_c0	--	--	Molecular Function: methyltransferase activity (GO:0008168);; Biological Process: methylation (GO:0032259);;	--	Probable methyltransferase PMT17 GN=At4g10440 OS=Arabidopsis thaliana (Mouse-ear cress) PE=3 SV=1	PREDICTED: probable methyltransferase PMT18-like [Cicer arietinum]
c55062.graph_c0	[J]	Translation, ribosomal structure and biogenesis	Molecular Function: structural constituent of ribosome (GO:0003735);; Cellular Component: nucleus (GO:0005634);; Cellular Component: plasma membrane (GO:0005886);; Biological Process: translational elongation (GO:0006414);; Cellular Component: cytosolic ribosome (GO:0022626);;	K02942|3e-50|vvi:100255637|hypothetical protein LOC100255637	60S acidic ribosomal protein P1 GN=RPP1A OS=Zea mays (Maize) PE=1 SV=1	unknown [Picea sitchensis]
c66015.graph_c0	--	--	Cellular Component: chloroplast stroma (GO:0009570);; Biological Process: chloroplast organization (GO:0009658);; Biological Process: chloroplast RNA processing (GO:0031425);; Biological Process: protein targeting to chloroplast (GO:0045036);; Biological Process: positive regulation of translation (GO:0045727);;	--	Pentatricopeptide repeat-containing protein At4g16390, chloroplastic (Precursor) GN=P67 OS=Arabidopsis thaliana (Mouse-ear cress) PE=1 SV=3	PREDICTED: pentatricopeptide repeat-containing protein At4g16390, chloroplastic-like [Fragaria vesca subsp. vesca]
c76636.graph_c0	[C]	Energy production and conversion	Molecular Function: succinate-semialdehyde dehydrogenase (NAD+) activity (GO:0004777);; Biological Process: glutamate decarboxylation to succinate (GO:0006540);; Molecular Function: succinate-semialdehyde dehydrogenase [NAD(P)+] activity (GO:0009013);; Biological Process: oxidation-reduction process (GO:0055114);;	K00135|3e-78|rcu:RCOM_0605750|succinate semialdehyde dehydrogenase, putative (EC:1.2.1.16)	Succinate-semialdehyde dehydrogenase, mitochondrial (Precursor) GN=T8K14.14 OS=Arabidopsis thaliana (Mouse-ear cress) PE=1 SV=2	hypothetical protein DOTSEDRAFT_75780 [Dothistroma septosporum NZE10]
c86583.graph_c0	--	--	Cellular Component: extracellular region (GO:0005576);;	--	--	PREDICTED: uncharacterized protein LOC101203862 [Cucumis sativus]
c108009.graph_c0	--	--	--	--	--	hypothetical protein LEMA_P049270.1 [Leptosphaeria maculans JN3]
c48946.graph_c0	--	--	Molecular Function: oxidoreductase activity (GO:0016491);; Biological Process: oxidation-reduction process (GO:0055114);;	--	Short-chain dehydrogenase reductase 2a GN=T18N14.60 OS=Arabidopsis thaliana (Mouse-ear cress) PE=3 SV=1	unknown [Picea sitchensis]
c34609.graph_c0	--	--	--	--	Extensin (Precursor) GN=HRGP OS=Zea mays (Maize) PE=2 SV=1	putative chaperone heat shock protein [Neofusicoccum parvum UCRNP2]
c44471.graph_c0	[E]	Amino acid transport and metabolism	Biological Process: alcohol metabolic process (GO:0006066);; Molecular Function: choline dehydrogenase activity (GO:0008812);; Molecular Function: flavin adenine dinucleotide binding (GO:0050660);; Biological Process: oxidation-reduction process (GO:0055114);;	--	--	Non-catalytic module family CDH [Pseudocercospora fijiensis CIRAD86]
c25519.graph_c0	--	--	Biological Process: maltose metabolic process (GO:0000023);; Biological Process: mitotic cell cycle (GO:0000278);; Biological Process: double-strand break repair via homologous recombination (GO:0000724);; Biological Process: cytokinesis by cell plate formation (GO:0000911);; Molecular Function: protein binding (GO:0005515);; Cellular Component: nuclear euchromatin (GO:0005719);; Cellular Compone…	--	Protein argonaute 4 GN=T20P8.9 OS=Arabidopsis thaliana (Mouse-ear cress) PE=1 SV=2	argonaute 4-like protein [Pelargonium x hortorum]
c43615.graph_c0	--	--	--	--	Formin-like protein 3 OS=Oryza sativa subsp. japonica (Rice) PE=2 SV=2	--
c97813.graph_c0	[O]	Posttranslational modification, protein turnover, chaperones	Molecular Function: acid-amino acid ligase activity (GO:0016881);;	K10580|5e-13|vcn:VOLCADRAFT_84644|hypothetical protein	Ubiquitin-conjugating enzyme E2 36 OS=Arabidopsis thaliana (Mouse-ear cress) PE=1 SV=1	ubiquitin-conjugating enzyme E2 13 [Coniosporium apollinis CBS 100218]
c64317.graph_c0	[J]	Translation, ribosomal structure and biogenesis	Molecular Function: translation initiation factor activity (GO:0003743);; Molecular Function: translation elongation factor activity (GO:0003746);; Molecular Function: GTPase activity (GO:0003924);; Molecular Function: GTP binding (GO:0005525);; Biological Process: GTP catabolic process (GO:0006184);; Biological Process: translational initiation (GO:0006413);; Biological Process: translational el…	K03231|9e-27|cre:CHLREDRAFT_132905|EEF1	Elongation factor 1-alpha GN=EF1A OS=Zea mays (Maize) PE=3 SV=1	eukaryotic translation elongation factor 1 alpha 1 [Chlamydomonas reinhardtii]
c50027.graph_c0	[HI]	--	Molecular Function: 1-deoxy-D-xylulose-5-phosphate synthase activity (GO:0008661);; Biological Process: thiamine biosynthetic process (GO:0009228);; Cellular Component: chloroplast (GO:0009507);; Biological Process: terpenoid biosynthetic process (GO:0016114);; Molecular Function: metal ion binding (GO:0046872);; Biological Process: 1-deoxy-D-xylulose 5-phosphate biosynthetic process (GO:0052865)…	K01662|0.0|vvi:100268079|hypothetical protein LOC100268079	Probable 1-deoxy-D-xylulose-5-phosphate synthase 2, chloroplastic (Precursor) OS=Oryza sativa subsp. japonica (Rice) PE=2 SV=1	putative 1-D-deoxyxylulose 5-phosphate synthase type 2 [Pinus densiflora]
c56571.graph_c0	--	--	Molecular Function: protein tyrosine phosphatase activity (GO:0004725);; Molecular Function: protein tyrosine/serine/threonine phosphatase activity (GO:0008138);; Biological Process: peptidyl-tyrosine dephosphorylation (GO:0035335);;	--	--	hypothetical protein DOTSEDRAFT_74173 [Dothistroma septosporum NZE10]
c1824.graph_c0	--	--	--	--	Glycine-rich RNA-binding protein 5, mitochondrial (Precursor) GN=F1O17.10 OS=Arabidopsis thaliana (Mouse-ear cress) PE=2 SV=1	hypothetical protein SETTUDRAFT_169170 [Setosphaeria turcica Et28A]
c49435.graph_c1	--	--	--	--	--	hypothetical protein BAUCODRAFT_39878 [Baudoinia compniacensis UAMH 10762]
c105180.graph_c0	--	--	--	--	--	hypothetical protein BAUCODRAFT_144696 [Baudoinia compniacensis UAMH 10762]
c67511.graph_c0	--	--	Molecular Function: triglyceride lipase activity (GO:0004806);; Biological Process: lipid metabolic process (GO:0006629);; Biological Process: signal transduction (GO:0007165);; Biological Process: innate immune response (GO:0045087);; Biological Process: response to other organism (GO:0051707);; Biological Process: cellular response to organic substance (GO:0071310);; Biological Process: respons…	--	--	unknown [Picea sitchensis]
c98288.graph_c0	--	--	Molecular Function: nucleic acid binding (GO:0003676);; Biological Process: DNA metabolic process (GO:0006259);; Molecular Function: metal ion binding (GO:0046872);;	--	RNA-directed DNA polymerase homolog OS=Oenothera berteriana (Bertero&apos;s evening primrose) PE=4 SV=1	reverse transcriptase, partial [Pinus massoniana]
c89569.graph_c0	--	--	Molecular Function: sequence-specific DNA binding transcription factor activity (GO:0003700);; Cellular Component: nucleus (GO:0005634);; Biological Process: regulation of transcription, DNA-templated (GO:0006355);; Biological Process: asymmetric cell division (GO:0008356);; Biological Process: gravitropism (GO:0009630);; Biological Process: radial pattern formation (GO:0009956);; Biological Proc…	--	Protein SCARECROW GN=SCR OS=Ipomoea nil (Japanese morning glory) PE=1 SV=1	SCARECROW [Pinus sylvestris]
c51803.graph_c0	[L]	Replication, recombination and repair	Molecular Function: DNA binding (GO:0003677);; Molecular Function: RNA binding (GO:0003723);; Molecular Function: RNA-directed DNA polymerase activity (GO:0003964);; Biological Process: RNA-dependent DNA replication (GO:0006278);; Biological Process: DNA recombination (GO:0006310);;	--	--	gag-pol polyprotein [Bambusa multiplex]
c113655.graph_c0	[J]	Translation, ribosomal structure and biogenesis	Biological Process: endonucleolytic cleavage in ITS1 to separate SSU-rRNA from 5.8S rRNA and LSU-rRNA from tricistronic rRNA transcript (SSU-rRNA, 5.8S rRNA, LSU-rRNA) (GO:0000447);; Biological Process: endonucleolytic cleavage to generate mature 5'-end of SSU-rRNA from (SSU-rRNA, 5.8S rRNA, LSU-rRNA) (GO:0000472);; Biological Process: endonucleolytic cleavage in 5'-ETS of tricistronic rRNA trans…	K14565|4e-19|vvi:100248675|hypothetical protein LOC100248675	Probable nucleolar protein 5-1 OS=Arabidopsis thaliana (Mouse-ear cress) PE=2 SV=2	nucleolar protein-like protein [Dothistroma septosporum NZE10]
c556.graph_c0	--	--	--	--	Glutathione S-transferase F8, chloroplastic (Precursor) GN=F17A22.12 OS=Arabidopsis thaliana (Mouse-ear cress) PE=2 SV=3	phi class glutathione S-transferase [Pinus tabuliformis]
c65890.graph_c0	--	--	Molecular Function: nucleotide binding (GO:0000166);; Molecular Function: catalytic activity (GO:0003824);;	--	TMV resistance protein N GN=N OS=Nicotiana glutinosa (Tobacco) PE=1 SV=1	unknown [Picea sitchensis]
c106820.graph_c0	[G]	Carbohydrate transport and metabolism	Molecular Function: transporter activity (GO:0005215);; Biological Process: transport (GO:0006810);; Cellular Component: integral component of membrane (GO:0016021);;	--	Aquaporin TIP1-2 GN=TIP1-2 OS=Zea mays (Maize) PE=2 SV=1	aquaporin [Mycosphaerella populorum SO2202]
c51731.graph_c1	--	--	Cellular Component: ubiquitin ligase complex (GO:0000151);; Molecular Function: ubiquitin-protein ligase activity (GO:0004842);; Cellular Component: nucleus (GO:0005634);; Cellular Component: mitochondrion (GO:0005739);; Cellular Component: cytosol (GO:0005829);; Cellular Component: plasmodesma (GO:0009506);; Cellular Component: membrane (GO:0016020);; Biological Process: protein ubiquitination i…	K10592|1e-109|rcu:RCOM_0522490|E3 ubiquitin protein ligase upl2, putative	E3 ubiquitin-protein ligase UPL2 GN=UPL2 OS=Arabidopsis thaliana (Mouse-ear cress) PE=1 SV=3	PREDICTED: E3 ubiquitin-protein ligase UPL1-like [Fragaria vesca subsp. vesca]
c81148.graph_c0	--	--	--	--	--	unnamed protein product [Vitis vinifera]
c109593.graph_c0	--	--	Cellular Component: mitochondrion (GO:0005739);; Cellular Component: plastid (GO:0009536);;	--	Pentatricopeptide repeat-containing protein At1g71460, chloroplastic (Precursor) GN=PCMP-A3 OS=Arabidopsis thaliana (Mouse-ear cress) PE=2 SV=1	PREDICTED: pentatricopeptide repeat-containing protein At1g71460, chloroplastic-like [Vitis vinifera]
c84300.graph_c0	--	--	--	--	--	conserved hypothetical protein [Pyrenophora tritici-repentis Pt-1C-BFP]
c24256.graph_c0	--	--	--	--	--	unknown [Picea sitchensis]
c19352.graph_c0	--	--	Cellular Component: membrane (GO:0016020);;	--	--	hypothetical protein SNOG_05740 [Phaeosphaeria nodorum SN15]
c75352.graph_c0	--	--	--	--	--	hypothetical protein NEPG_00453 [Nematocida parisii ERTm1]
c39468.graph_c0	--	--	--	--	--	Cell wall-associated hydrolase [Medicago truncatula]
c93531.graph_c0	--	--	Biological Process: fatty acid catabolic process (GO:0009062);;	--	Pentatricopeptide repeat-containing protein At4g37380, chloroplastic (Precursor) GN=PCMP-H48 OS=Arabidopsis thaliana (Mouse-ear cress) PE=3 SV=1	Pinus taeda anonymous locus 0_5528_01 genomic sequence
c71975.graph_c0	[RTKL]	--	Molecular Function: protein serine/threonine kinase activity (GO:0004674);; Molecular Function: ATP binding (GO:0005524);; Cellular Component: plasma membrane (GO:0005886);; Biological Process: protein phosphorylation (GO:0006468);; Cellular Component: integral component of membrane (GO:0016021);;	--	Serine/threonine-protein kinase HT1 GN=HT1 OS=Arabidopsis thaliana (Mouse-ear cress) PE=1 SV=1	protein with unknown function [Ricinus communis]
c95005.graph_c0	--	--	--	--	--	hypothetical protein MYCFIDRAFT_85880, partial [Pseudocercospora fijiensis CIRAD86]
c57979.graph_c0	[O]	Posttranslational modification, protein turnover, chaperones	Molecular Function: ATP binding (GO:0005524);; Cellular Component: cytoplasm (GO:0005737);; Biological Process: response to stress (GO:0006950);; Biological Process: protein refolding (GO:0042026);;	K04077|4e-91|ppp:PHYPADRAFT_233067|hypothetical protein	Chaperonin CPN60-like 1, mitochondrial (Precursor) GN=At2g33210 OS=Arabidopsis thaliana (Mouse-ear cress) PE=1 SV=1	chaperonin GroL [Dacryopinax sp. DJM-731 SS1]
c76622.graph_c5	--	--	Molecular Function: triglyceride lipase activity (GO:0004806);; Biological Process: lipid metabolic process (GO:0006629);; Biological Process: signal transduction (GO:0007165);; Biological Process: regulation of defense response (GO:0031347);; Biological Process: cellular metabolic process (GO:0044237);; Biological Process: innate immune response (GO:0045087);; Biological Process: response to oth…	--	--	unknown [Picea sitchensis]
c81003.graph_c0	--	--	--	--	--	hypothetical protein TRIATDRAFT_255899 [Trichoderma atroviride IMI 206040]
c63164.graph_c1	--	--	Molecular Function: DNA binding (GO:0003677);; Molecular Function: chromatin binding (GO:0003682);;	--	Myb family transcription factor APL GN=APL OS=Arabidopsis thaliana (Mouse-ear cress) PE=2 SV=2	unknown [Medicago truncatula]
c99566.graph_c0	[R]	General function prediction only	Molecular Function: GTP binding (GO:0005525);; Biological Process: small GTPase mediated signal transduction (GO:0007264);; Biological Process: protein transport (GO:0015031);;	K07897|3e-33|ppp:PHYPADRAFT_210411|RabG13	Ras-related protein RABG3d GN=F19K6.10 OS=Arabidopsis thaliana (Mouse-ear cress) PE=2 SV=1	hypothetical protein MYCFIDRAFT_61188 [Pseudocercospora fijiensis CIRAD86]
c54476.graph_c0	--	--	--	--	--	similar to UMTA methyltransferase family protein [Botryotinia fuckeliana T4]
c59071.graph_c0	--	--	Biological Process: metabolic process (GO:0008152);; Molecular Function: hydrolase activity, acting on glycosyl bonds (GO:0016798);;	--	Polygalacturonase At1g48100 (Precursor) GN=At1g48100 OS=Arabidopsis thaliana (Mouse-ear cress) PE=2 SV=1	polygalacturonase 2 [Oncidium hybrid cultivar]
c56465.graph_c0	--	--	Molecular Function: electron carrier activity (GO:0009055);; Molecular Function: protein disulfide oxidoreductase activity (GO:0015035);; Biological Process: cell redox homeostasis (GO:0045454);;	--	Uncharacterized protein At5g39865 GN=At5g39865 OS=Arabidopsis thaliana (Mouse-ear cress) PE=1 SV=1	unknown [Picea sitchensis]
c60860.graph_c0	--	--	--	--	--	PREDICTED: uncharacterized protein LOC101254348 [Solanum lycopersicum]
c66028.graph_c0	--	--	--	--	--	hypothetical protein SELMODRAFT_421953 [Selaginella moellendorffii]
c33583.graph_c0	--	--	Cellular Component: nucleus (GO:0005634);; Biological Process: mitotic recombination (GO:0006312);; Biological Process: embryo sac egg cell differentiation (GO:0009560);; Biological Process: flower development (GO:0009908);; Biological Process: leaf development (GO:0048366);;	--	--	unknown [Picea sitchensis]
c100834.graph_c0	[Q]	Secondary metabolites biosynthesis, transport and catabolism	--	--	--	dienelactone hydrolase [Marssonina brunnea f. sp. &apos;multigermtubi&apos; MB_m1]
c66433.graph_c0	[MG]	--	Molecular Function: oxidoreductase activity, acting on the aldehyde or oxo group of donors, NAD or NADP as acceptor (GO:0016620);; Biological Process: cellular metabolic process (GO:0044237);; Molecular Function: metal ion binding (GO:0046872);; Molecular Function: NAD binding (GO:0051287);; Biological Process: oxidation-reduction process (GO:0055114);;	--	--	conserved hypothetical protein [Pyrenophora tritici-repentis Pt-1C-BFP]
c50721.graph_c0	--	--	Cellular Component: mitochondrion (GO:0005739);;	--	Putative pentatricopeptide repeat-containing protein At2g02150 GN=At2g02150 OS=Arabidopsis thaliana (Mouse-ear cress) PE=3 SV=1	hypothetical protein SORBIDRAFT_06g019140 [Sorghum bicolor]
c63503.graph_c0	--	--	Molecular Function: isopentenyl-diphosphate delta-isomerase activity (GO:0004452);; Biological Process: isoprenoid biosynthetic process (GO:0008299);; Molecular Function: hydrolase activity (GO:0016787);;	--	--	isopentenyl diphosphate isomerase [Pinus taeda]
c87231.graph_c0	--	--	--	K01115|2e-07|vcn:VOLCADRAFT_99471|hypothetical protein	Proline-rich receptor-like protein kinase PERK2 GN=PERK2 OS=Arabidopsis thaliana (Mouse-ear cress) PE=2 SV=3	hypothetical protein MAA_06354 [Metarhizium anisopliae ARSEF 23]
c66596.graph_c0	--	--	Molecular Function: transferase activity, transferring phosphorus-containing groups (GO:0016772);;	--	Cysteine-rich receptor-like protein kinase 6 (Precursor) OS=Arabidopsis thaliana (Mouse-ear cress) PE=1 SV=1	unknown [Picea sitchensis]
c40910.graph_c0	--	--	--	--	BRCT domain-containing protein At4g02110 GN=At4g02110 OS=Arabidopsis thaliana (Mouse-ear cress) PE=1 SV=3	PREDICTED: BRCT domain-containing protein At4g02110-like [Glycine max]
c87150.graph_c0	--	--	Molecular Function: organic cyclic compound binding (GO:0097159);; Molecular Function: heterocyclic compound binding (GO:1901363);;	--	Probable disease resistance protein At4g27220 GN=At4g27220 OS=Arabidopsis thaliana (Mouse-ear cress) PE=2 SV=1	hypothetical protein 0_9550_02 [Pinus taeda]
c75751.graph_c1	--	--	Molecular Function: binding (GO:0005488);; Biological Process: regulation of cellular process (GO:0050794);;	--	Two-component response regulator-like APRR2 GN=T6K21.200 OS=Arabidopsis thaliana (Mouse-ear cress) PE=2 SV=2	PREDICTED: two-component response regulator-like APRR2 [Vitis vinifera]
c75862.graph_c0	[O]	Posttranslational modification, protein turnover, chaperones	Cellular Component: intracellular (GO:0005622);; Cellular Component: plasma membrane (GO:0005886);; Biological Process: trichome branching (GO:0010091);; Biological Process: vegetative to reproductive phase transition of meristem (GO:0010228);; Biological Process: protein ubiquitination (GO:0016567);; Molecular Function: acid-amino acid ligase activity (GO:0016881);; Biological Process: protein d…	K10590|0.0|vvi:100264024|similar to KAK (KAKTUS)	E3 ubiquitin-protein ligase UPL3 GN=F20M13.160/F20M13.170 OS=Arabidopsis thaliana (Mouse-ear cress) PE=2 SV=1	PREDICTED: E3 ubiquitin-protein ligase UPL3-like isoform 1 [Vitis vinifera]
c96058.graph_c0	--	--	Molecular Function: translation elongation factor activity (GO:0003746);; Molecular Function: ATP binding (GO:0005524);; Biological Process: ATP catabolic process (GO:0006200);; Biological Process: translational elongation (GO:0006414);; Biological Process: translational termination (GO:0006415);; Molecular Function: ATPase activity (GO:0016887);; Cellular Component: cytosolic ribosome (GO:002262…	K03235|2e-08|vcn:VOLCADRAFT_74917|hypothetical protein	Proline-rich receptor-like protein kinase PERK1 GN=PERK1 OS=Arabidopsis thaliana (Mouse-ear cress) PE=1 SV=1	elongation factor 3 [Mycosphaerella populorum SO2202]
c96625.graph_c0	[I]	Lipid transport and metabolism	--	--	Acyl-CoA-binding domain-containing protein 6 GN=ACBP6 OS=Arabidopsis thaliana (Mouse-ear cress) PE=1 SV=1	hypothetical protein MYCFIDRAFT_58715 [Pseudocercospora fijiensis CIRAD86]
c66593.graph_c0	[G]	Carbohydrate transport and metabolism	Molecular Function: magnesium ion binding (GO:0000287);; Molecular Function: pyruvate kinase activity (GO:0004743);; Molecular Function: ATP binding (GO:0005524);; Cellular Component: cytosol (GO:0005829);; Biological Process: glycolysis (GO:0006096);; Cellular Component: chloroplast stroma (GO:0009570);; Biological Process: plant-type cell wall biogenesis (GO:0009832);; Biological Process: seed …	K00873|0.0|rcu:RCOM_0910580|pyruvate kinase, putative (EC:2.7.1.40)	Pyruvate kinase isozyme A, chloroplastic (Precursor) OS=Ricinus communis (Castor bean) PE=1 SV=1	pyruvate kinase, putative [Ricinus communis]
c33043.graph_c0	--	--	Cellular Component: nucleus (GO:0005634);; Molecular Function: omega peptidase activity (GO:0008242);;	--	Josephin-like protein GN=At2g29640 OS=Arabidopsis thaliana (Mouse-ear cress) PE=2 SV=1	PREDICTED: josephin-like protein-like [Glycine max]
c71909.graph_c0	[S]	Function unknown	Biological Process: rRNA processing (GO:0006364);; Cellular Component: small-subunit processome (GO:0032040);; Biological Process: single-organism process (GO:0044699);;	--	Probable U3 small nucleolar RNA-associated protein 11 OS=Oryza sativa subsp. japonica (Rice) PE=2 SV=2	unknown [Picea sitchensis]
c53386.graph_c0	--	--	--	--	--	unknown [Picea sitchensis]
c102320.graph_c0	--	--	--	--	--	hypothetical protein TREMEDRAFT_74255 [Tremella mesenterica DSM 1558]
c75989.graph_c0	--	--	Molecular Function: binding (GO:0005488);; Molecular Function: kinase activity (GO:0016301);;	--	--	unknown [Picea sitchensis]
c99216.graph_c0	[S]	Function unknown	--	--	--	hypothetical protein PTT_07651 [Pyrenophora teres f. teres 0-1]
c77790.graph_c0	--	--	Molecular Function: oxidoreductase activity (GO:0016491);; Molecular Function: metal ion binding (GO:0046872);;	--	--	unknown [Picea sitchensis]
c39028.graph_c0	[C]	Energy production and conversion	Molecular Function: oxidoreductase activity (GO:0016491);; Biological Process: aflatoxin biosynthetic process (GO:0045122);; Biological Process: oxidation-reduction process (GO:0055114);;	--	Perakine reductase GN=PR OS=Rauvolfia serpentina (Serpentwood) PE=1 SV=1	hypothetical protein DOTSEDRAFT_69258 [Dothistroma septosporum NZE10]
c79613.graph_c0	--	--	Molecular Function: serine-type endopeptidase activity (GO:0004252);; Molecular Function: identical protein binding (GO:0042802);; Biological Process: negative regulation of catalytic activity (GO:0043086);;	--	--	hypothetical protein BAUCODRAFT_34001 [Baudoinia compniacensis UAMH 10762]
c76412.graph_c0	--	--	Molecular Function: protein binding (GO:0005515);; Cellular Component: endosome (GO:0005768);; Cellular Component: Golgi apparatus (GO:0005794);; Cellular Component: trans-Golgi network (GO:0005802);; Biological Process: oligopeptide transport (GO:0006857);;	--	Glucuronoxylan 4-O-methyltransferase 1 GN=GXM1 OS=Arabidopsis thaliana (Mouse-ear cress) PE=1 SV=1	PREDICTED: glucuronoxylan 4-O-methyltransferase 1-like [Cicer arietinum]
c79554.graph_c0	--	--	Cellular Component: Golgi apparatus (GO:0005794);; Molecular Function: transferase activity, transferring glycosyl groups (GO:0016757);; Biological Process: endoplasmic reticulum unfolded protein response (GO:0030968);;	--	--	hypothetical protein SELMODRAFT_408430 [Selaginella moellendorffii]
c49653.graph_c0	--	--	Biological Process: flavonoid biosynthetic process (GO:0009813);; Molecular Function: naringenin-chalcone synthase activity (GO:0016210);;	K00660|1e-154|pop:POPTR_814871|CHS2	Chalcone synthase GN=CHS OS=Pinus sylvestris (Scots pine) PE=3 SV=1	chalcone synthase [Ginkgo biloba]
c93653.graph_c0	--	--	Cellular Component: mitochondrial respiratory chain complex I (GO:0005747);; Biological Process: mitochondrial electron transport, NADH to ubiquinone (GO:0006120);; Biological Process: protein folding (GO:0006457);; Biological Process: protein complex assembly (GO:0006461);; Molecular Function: unfolded protein binding (GO:0051082);;	--	--	Galactose-binding protein [Glarea lozoyensis ATCC 20868]
c72302.graph_c0	--	--	Biological Process: glucuronoxylan metabolic process (GO:0010413);; Biological Process: xylan biosynthetic process (GO:0045492);;	--	E3 UFM1-protein ligase 1 homolog OS=Oryza sativa subsp. japonica (Rice) PE=3 SV=1	PREDICTED: E3 UFM1-protein ligase 1 homolog isoform 1 [Vitis vinifera]
c62724.graph_c0	--	--	--	--	CYSTM1 family protein A GN=At2g41420 OS=Arabidopsis thaliana (Mouse-ear cress) PE=3 SV=1	adhesive/proline-rich protein homolog [Pinus taeda]
c60212.graph_c0	--	--	--	--	Gamma-gliadin (Precursor) OS=Triticum aestivum (Wheat) PE=3 SV=1	gamma-gliadin, partial [Aegilops umbellulata]
c110074.graph_c0	[R]	General function prediction only	Molecular Function: Rab GTPase activator activity (GO:0005097);; Biological Process: positive regulation of Rab GTPase activity (GO:0032851);;	--	--	similar to GTPase-activating protein gyp7 [Leptosphaeria maculans JN3]
c74904.graph_c0	--	--	Molecular Function: nucleotide binding (GO:0000166);; Molecular Function: catalytic activity (GO:0003824);; Cellular Component: mitochondrion (GO:0005739);;	--	TMV resistance protein N GN=N OS=Nicotiana glutinosa (Tobacco) PE=1 SV=1	unknown [Picea sitchensis]
c45815.graph_c0	[E]	Amino acid transport and metabolism	Cellular Component: intracellular (GO:0005622);; Biological Process: alcohol metabolic process (GO:0006066);; Molecular Function: choline dehydrogenase activity (GO:0008812);; Molecular Function: alcohol oxidase activity (GO:0047639);; Molecular Function: flavin adenine dinucleotide binding (GO:0050660);; Biological Process: oxidation-reduction process (GO:0055114);;	--	--	choline dehydrogenase [Pyrenophora tritici-repentis Pt-1C-BFP]
c66999.graph_c0	--	--	Molecular Function: nucleotide binding (GO:0000166);; Biological Process: cell fate specification (GO:0001708);; Biological Process: response to molecule of bacterial origin (GO:0002237);; Molecular Function: protein kinase activity (GO:0004672);; Cellular Component: extracellular region (GO:0005576);; Biological Process: embryo sac development (GO:0009553);; Biological Process: gibberellin biosy…	--	LRR receptor-like serine/threonine-protein kinase ERL2 (Precursor) GN=ERL2 OS=Arabidopsis thaliana (Mouse-ear cress) PE=2 SV=1	erecta, putative [Ricinus communis]
c57194.graph_c0	[P]	Inorganic ion transport and metabolism	Molecular Function: copper-exporting ATPase activity (GO:0004008);; Molecular Function: copper ion binding (GO:0005507);; Molecular Function: ATP binding (GO:0005524);; Cellular Component: integral component of membrane (GO:0016021);; Biological Process: copper ion export (GO:0060003);;	K01533|1e-126|pop:POPTR_547880|heavy metal ATPase	Probable copper-transporting ATPase HMA5 GN=HMA5 OS=Arabidopsis thaliana (Mouse-ear cress) PE=1 SV=2	hypothetical protein PRUPE_ppa000897mg [Prunus persica]
c107176.graph_c0	--	--	--	--	--	hypothetical protein RHTO_03982 [Rhodosporidium toruloides NP11]
c48384.graph_c0	--	--	Molecular Function: nucleotide binding (GO:0000166);; Cellular Component: membrane (GO:0016020);; Molecular Function: nucleoside-triphosphatase activity (GO:0017111);;	--	Pleiotropic drug resistance protein 12 OS=Oryza sativa subsp. japonica (Rice) PE=2 SV=1	unknown [Picea sitchensis]
c85425.graph_c0	--	--	--	--	--	hypothetical protein SNOG_13725 [Phaeosphaeria nodorum SN15]
c47575.graph_c0	--	--	Cellular Component: integral component of membrane (GO:0016021);;	--	--	hypothetical protein SNOG_01614 [Phaeosphaeria nodorum SN15]
c87778.graph_c0	--	--	--	--	--	hypothetical protein HMPREF1120_09134 [Exophiala dermatitidis NIH/UT8656]
c105235.graph_c0	--	--	--	--	--	hypothetical protein PHACADRAFT_193593 [Phanerochaete carnosa HHB-10118-sp]
c71945.graph_c0	--	--	Cellular Component: nucleus (GO:0005634);; Biological Process: embryo development (GO:0009790);; Biological Process: ovule development (GO:0048481);;	K03351|0.0|rcu:RCOM_1095800|Anaphase-promoting complex subunit, putative	Anaphase-promoting complex subunit 4 GN=APC4 OS=Arabidopsis thaliana (Mouse-ear cress) PE=1 SV=2	PREDICTED: anaphase-promoting complex subunit 4-like [Solanum lycopersicum]
c88634.graph_c0	--	--	--	--	--	hypothetical protein MYCFIDRAFT_84293 [Pseudocercospora fijiensis CIRAD86]
c77823.graph_c0	--	--	Molecular Function: porin activity (GO:0015288);; Molecular Function: voltage-gated cation channel activity (GO:0022843);; Cellular Component: integral component of chloroplast outer membrane (GO:0031359);; Cellular Component: etioplast membrane (GO:0034426);; Biological Process: regulation of ion transmembrane transport (GO:0034765);; Biological Process: protein targeting to chloroplast (GO:0045…	--	Outer envelope pore protein 24A, chloroplastic GN=OEP24A OS=Arabidopsis thaliana (Mouse-ear cress) PE=1 SV=1	unknown [Picea sitchensis]
c90806.graph_c0	--	--	--	--	--	related to 26S proteasome subunit RPN4 [Fusarium fujikuroi IMI 58289]
c35722.graph_c0	--	--	Cellular Component: chloroplast (GO:0009507);;	--	Pentatricopeptide repeat-containing protein At5g44230 GN=PCMP-H17 OS=Arabidopsis thaliana (Mouse-ear cress) PE=2 SV=1	Pinus taeda anonymous locus 0_14503_01 genomic sequence
c74864.graph_c0	--	--	--	--	--	hypothetical protein PRUPE_ppa009460mg [Prunus persica]
c72611.graph_c0	--	--	Molecular Function: nucleotide binding (GO:0000166);; Molecular Function: catalytic activity (GO:0003824);; Biological Process: cellular process (GO:0009987);; Biological Process: response to stimulus (GO:0050896);;	--	Myrosinase-binding protein-like At1g52030 GN=F-ATMBP OS=Arabidopsis thaliana (Mouse-ear cress) PE=2 SV=1	unknown [Picea sitchensis]
c89305.graph_c0	--	--	Molecular Function: polygalacturonase activity (GO:0004650);; Cellular Component: extracellular region (GO:0005576);; Biological Process: pectin catabolic process (GO:0045490);; Molecular Function: galacturan 1,4-alpha-galacturonidase activity (GO:0047911);;	K01184|3e-09|rcu:RCOM_0968450|Polygalacturonase precursor, putative (EC:3.2.1.15)	Polygalacturonase ADPG1 (Precursor) GN=T8H10.110 OS=Arabidopsis thaliana (Mouse-ear cress) PE=2 SV=1	glycoside hydrolase family 28 protein [Dothistroma septosporum NZE10]
c35949.graph_c0	--	--	--	--	--	hypothetical protein HMPREF1120_03536 [Exophiala dermatitidis NIH/UT8656]
c19201.graph_c0	[R]	General function prediction only	Molecular Function: catalytic activity (GO:0003824);; Biological Process: metabolic process (GO:0008152);;	--	--	hypothetical protein DOTSEDRAFT_48946 [Dothistroma septosporum NZE10]
c107441.graph_c0	--	--	--	--	--	hypothetical protein NECHADRAFT_84980 [Nectria haematococca mpVI 77-13-4]
c32728.graph_c0	--	--	--	--	--	unknown [Picea sitchensis]
c53147.graph_c0	[J]	Translation, ribosomal structure and biogenesis	Molecular Function: structural constituent of ribosome (GO:0003735);; Cellular Component: ribosome (GO:0005840);; Biological Process: translation (GO:0006412);;	--	60S ribosomal protein L8-3 OS=Arabidopsis thaliana (Mouse-ear cress) PE=1 SV=2	hypothetical protein BAUCODRAFT_23721 [Baudoinia compniacensis UAMH 10762]
c3165.graph_c0	--	--	--	--	--	hypothetical protein W97_03079 [Coniosporium apollinis CBS 100218]
c96402.graph_c0	--	--	--	--	--	hypothetical protein DOTSEDRAFT_69347 [Dothistroma septosporum NZE10]
c102776.graph_c0	[S]	Function unknown	Cellular Component: nucleus (GO:0005634);; Cellular Component: cytosol (GO:0005829);; Biological Process: meiotic chromosome segregation (GO:0045132);;	--	--	upf0047 domain protein [Colletotrichum orbiculare MAFF 240422]
c105337.graph_c0	[E]	Amino acid transport and metabolism	Biological Process: cysteine metabolic process (GO:0006534);; Molecular Function: pyridoxal phosphate binding (GO:0030170);; Molecular Function: cysteine desulfurase activity (GO:0031071);;	K04487|5e-53|zma:100274462|hypothetical protein LOC100274462	Cysteine desulfurase 1, mitochondrial (Precursor) GN=NIFS OS=Arabidopsis thaliana (Mouse-ear cress) PE=1 SV=1	hypothetical protein TRV_03002 [Trichophyton verrucosum HKI 0517]
c43086.graph_c0	--	--	Cellular Component: photosystem I (GO:0009522);; Cellular Component: chloroplast thylakoid membrane (GO:0009535);; Biological Process: photosynthesis (GO:0015979);; Molecular Function: chlorophyll binding (GO:0016168);; Biological Process: cysteine biosynthetic process (GO:0019344);; Biological Process: cellular cation homeostasis (GO:0030003);; Biological Process: divalent metal ion transport (G…	K02698|2e-66|vvi:100261762|hypothetical protein LOC100261762	Photosystem I reaction center subunit psaK, chloroplastic (Precursor) GN=PSAK OS=Arabidopsis thaliana (Mouse-ear cress) PE=2 SV=2	photosystem I reaction center subunit X psaK [Nicotiana tabacum]
c80490.graph_c0	[I]	Lipid transport and metabolism	Molecular Function: nucleotide binding (GO:0000166);; Cellular Component: chloroplast (GO:0009507);; Biological Process: dolichol biosynthetic process (GO:0019408);; Molecular Function: dehydrodolichyl diphosphate synthase activity (GO:0045547);;	K11778|1e-103|ppp:PHYPADRAFT_174410|hypothetical protein	Dehydrodolichyl diphosphate synthase 2 GN=At5g58770 OS=Arabidopsis thaliana (Mouse-ear cress) PE=2 SV=2	predicted protein [Physcomitrella patens subsp. patens]
c27005.graph_c0	--	--	--	--	--	class I glutamine amidotransferase-like protein [Mycosphaerella populorum SO2202]
c110500.graph_c0	[CR]	--	Molecular Function: NADPH:quinone reductase activity (GO:0003960);; Cellular Component: nucleus (GO:0005634);; Cellular Component: cytoplasm (GO:0005737);; Molecular Function: zinc ion binding (GO:0008270);; Molecular Function: AU-rich element binding (GO:0017091);; Molecular Function: 2-alkenal reductase [NAD(P)] activity (GO:0032440);; Biological Process: cellular response to oxidative stress (…	K00344|2e-16|osa:4331289|Os03g0101600	--	hypothetical protein SETTUDRAFT_89567 [Setosphaeria turcica Et28A]
c107729.graph_c0	--	--	--	--	--	unknown [Picea sitchensis]
c95301.graph_c0	--	--	--	--	Putative pentatricopeptide repeat-containing protein At5g43820 GN=At5g43820 OS=Arabidopsis thaliana (Mouse-ear cress) PE=3 SV=1	hypothetical protein PRUPE_ppa023340mg [Prunus persica]
c39014.graph_c0	--	--	--	--	--	hypothetical protein SNOG_13155 [Phaeosphaeria nodorum SN15]
c56071.graph_c0	[IQR]	--	Biological Process: metabolic process (GO:0008152);;	--	Short-chain dehydrogenase TIC 32, chloroplastic GN=TIC32 OS=Pisum sativum (Garden pea) PE=1 SV=1	hypothetical protein W97_02386 [Coniosporium apollinis CBS 100218]
c67650.graph_c0	[M]	Cell wall/membrane/envelope biogenesis	--	--	--	hypothetical protein BAUCODRAFT_35741 [Baudoinia compniacensis UAMH 10762]
c69141.graph_c0	[V]	Defense mechanisms	Molecular Function: nucleotide binding (GO:0000166);; Cellular Component: plasma membrane (GO:0005886);; Biological Process: auxin efflux (GO:0010315);; Molecular Function: auxin efflux transmembrane transporter activity (GO:0010329);; Biological Process: basipetal auxin transport (GO:0010540);; Biological Process: acropetal auxin transport (GO:0010541);; Cellular Component: integral component of…	--	Putative multidrug resistance protein GN=OSJNBb0031B09.19 OS=Oryza sativa subsp. japonica (Rice) PE=3 SV=1	PREDICTED: LOW QUALITY PROTEIN: ABC transporter B family member 15-like [Cucumis sativus]
c71012.graph_c0	[J]	Translation, ribosomal structure and biogenesis	Molecular Function: rRNA (adenine-N6,N6-)-dimethyltransferase activity (GO:0000179);; Biological Process: cell fate specification (GO:0001708);; Cellular Component: nucleolus (GO:0005730);; Cellular Component: cytoplasm (GO:0005737);; Biological Process: rRNA methylation (GO:0031167);; Biological Process: cell division (GO:0051301);;	K14191|0.0|vvi:100245295|hypothetical protein LOC100245295	--	unknown [Picea sitchensis]
c70153.graph_c0	[I]	Lipid transport and metabolism	Molecular Function: nucleotide binding (GO:0000166);; Molecular Function: phosphogluconate dehydrogenase (decarboxylating) activity (GO:0004616);; Cellular Component: mitochondrion (GO:0005739);; Cellular Component: cytosol (GO:0005829);; Biological Process: pentose-phosphate shunt (GO:0006098);; Molecular Function: coenzyme binding (GO:0050662);;	--	Probable 3-hydroxyisobutyrate dehydrogenase-like 1, mitochondrial (Precursor) GN=At4g29120 OS=Arabidopsis thaliana (Mouse-ear cress) PE=2 SV=1	unknown [Picea sitchensis]
c57838.graph_c0	--	--	Molecular Function: DNA binding (GO:0003677);; Biological Process: flower development (GO:0009908);;	--	Putative DNA-binding protein ESCAROLA GN=ESC OS=Arabidopsis thaliana (Mouse-ear cress) PE=2 SV=1	unknown [Picea sitchensis]
c56301.graph_c0	[MG]	--	Cellular Component: chloroplast (GO:0009507);;	--	--	unknown [Picea sitchensis]
c78657.graph_c0	--	--	Molecular Function: catalytic activity (GO:0003824);; Cellular Component: intracellular membrane-bounded organelle (GO:0043231);; Cellular Component: cytoplasmic part (GO:0044444);;	--	3-ketoacyl-CoA synthase 1 GN=T25K16.11 OS=Arabidopsis thaliana (Mouse-ear cress) PE=2 SV=1	3-ketoacyl-CoA synthase [Gossypium raimondii]
c112994.graph_c0	--	--	--	--	--	hypothetical protein SETTUDRAFT_132370 [Setosphaeria turcica Et28A]
c74462.graph_c0	--	--	Molecular Function: deoxycytidine kinase activity (GO:0004137);; Molecular Function: ATP binding (GO:0005524);; Cellular Component: nucleus (GO:0005634);; Biological Process: deoxyribonucleoside monophosphate biosynthetic process (GO:0009157);; Biological Process: phosphorylation (GO:0016310);; Molecular Function: phosphotransferase activity, alcohol group as acceptor (GO:0016773);;	--	--	unnamed protein product [Vitis vinifera]
c77739.graph_c0	[I]	Lipid transport and metabolism	Molecular Function: acetate-CoA ligase activity (GO:0003987);; Cellular Component: cytosol (GO:0005829);; Biological Process: gluconeogenesis (GO:0006094);; Biological Process: cytoskeleton organization (GO:0007010);; Cellular Component: chloroplast stroma (GO:0009570);; Biological Process: proteasomal protein catabolic process (GO:0010498);; Molecular Function: AMP binding (GO:0016208);; Biologi…	K01895|0.0|rcu:RCOM_1443610|acetyl-CoA synthetase, putative (EC:6.2.1.1)	Acetate--CoA ligase ACS, chloroplastic/glyoxysomal (Precursor) GN=ACS OS=Arabidopsis thaliana (Mouse-ear cress) PE=1 SV=1	acetyl-CoA synthetase, putative [Ricinus communis]
c31666.graph_c0	[J]	Translation, ribosomal structure and biogenesis	Molecular Function: structural constituent of ribosome (GO:0003735);; Molecular Function: ATP adenylyltransferase activity (GO:0003877);; Biological Process: translation (GO:0006412);; Cellular Component: large ribosomal subunit (GO:0015934);;	--	60S ribosomal protein L26-2 GN=RPL26B OS=Arabidopsis thaliana (Mouse-ear cress) PE=2 SV=1	hypothetical protein SETTUDRAFT_97180 [Setosphaeria turcica Et28A]
c90648.graph_c0	--	--	Biological Process: metabolic process (GO:0008152);;	--	--	oxidoreductase [Cercospora nicotianae]
c45500.graph_c0	[S]	Function unknown	Cellular Component: integral component of membrane (GO:0016021);;	--	Protein Ric1 GN=RIC1 OS=Phytophthora infestans (Potato late blight fungus) PE=3 SV=1	hypothetical protein DICSQDRAFT_134423 [Dichomitus squalens LYAD-421 SS1]
c70162.graph_c0	[O]	Posttranslational modification, protein turnover, chaperones	Molecular Function: ATP binding (GO:0005524);; Cellular Component: nucleus (GO:0005634);; Cellular Component: cytosol (GO:0005829);; Biological Process: ATP catabolic process (GO:0006200);; Biological Process: protein folding (GO:0006457);; Cellular Component: chloroplast stroma (GO:0009570);; Biological Process: response to high light intensity (GO:0009644);; Cellular Component: chloroplast enve…	--	Chaperone protein ClpB1 OS=Oryza sativa subsp. japonica (Rice) PE=2 SV=1	PREDICTED: chaperone protein ClpB1-like [Setaria italica]
c65647.graph_c0	[CR]	--	Molecular Function: zinc ion binding (GO:0008270);; Molecular Function: oxidoreductase activity (GO:0016491);; Biological Process: oxidation-reduction process (GO:0055114);;	--	Putative quinone-oxidoreductase homolog, chloroplastic GN=At4g13010 OS=Arabidopsis thaliana (Mouse-ear cress) PE=2 SV=1	hypothetical protein MYCFIDRAFT_210212 [Pseudocercospora fijiensis CIRAD86]
c77460.graph_c0	--	--	Molecular Function: cysteine-type endopeptidase activity (GO:0004197);; Cellular Component: plasma membrane (GO:0005886);; Biological Process: proteolysis (GO:0006508);; Biological Process: apoptotic process (GO:0006917);; Cellular Component: chloroplast (GO:0009507);; Biological Process: response to UV-C (GO:0010225);; Biological Process: hydrogen peroxide-mediated programmed cell death (GO:0010…	--	Metacaspase-4 subunit p10 GN=YUP8H12R.4 OS=Arabidopsis thaliana (Mouse-ear cress) PE=1 SV=1	metacaspase type II [Pinus sylvestris]
c78048.graph_c0	--	--	--	--	Uncharacterized protein At1g08160 GN=At1g08160 OS=Arabidopsis thaliana (Mouse-ear cress) PE=2 SV=1	unknown [Picea sitchensis]
c33990.graph_c0	--	--	Molecular Function: nucleotide binding (GO:0000166);; Biological Process: formation of translation preinitiation complex (GO:0001731);; Molecular Function: DNA binding (GO:0003677);; Molecular Function: translation initiation factor activity (GO:0003743);; Cellular Component: nucleus (GO:0005634);; Cellular Component: cytosol (GO:0005829);; Cellular Component: eukaryotic translation initiation fa…	K03253|5e-37|vvi:100244090|hypothetical protein LOC100244090	Eukaryotic translation initiation factor 3 subunit B GN=TIF3B1 OS=Nicotiana tabacum (Common tobacco) PE=2 SV=1	unknown [Picea sitchensis]
c107273.graph_c0	--	--	--	--	--	predicted protein [Trichoderma reesei QM6a]
c105643.graph_c0	--	--	Molecular Function: phosphogluconate dehydrogenase (decarboxylating) activity (GO:0004616);; Cellular Component: mitochondrion (GO:0005739);; Biological Process: pentose-phosphate shunt, oxidative branch (GO:0009051);; Biological Process: cellular response to oxidative stress (GO:0034599);; Molecular Function: NADP binding (GO:0050661);;	K00033|3e-32|zma:100274495|hypothetical protein LOC100274495	6-phosphogluconate dehydrogenase, decarboxylating 3 GN=At3g02360 OS=Arabidopsis thaliana (Mouse-ear cress) PE=2 SV=1	probable 6-phosphogluconate dehydrogenase [Ustilago hordei]
c63213.graph_c0	[Q]	Secondary metabolites biosynthesis, transport and catabolism	Molecular Function: copper ion binding (GO:0005507);; Cellular Component: extracellular region (GO:0005576);; Cellular Component: cell wall (GO:0005618);; Cellular Component: endoplasmic reticulum (GO:0005783);; Cellular Component: Golgi apparatus (GO:0005794);; Cellular Component: cytosol (GO:0005829);; Cellular Component: plasmodesma (GO:0009506);; Biological Process: response to fungus (GO:000…	--	--	unknown [Picea sitchensis]
c77232.graph_c0	--	--	Biological Process: pattern specification process (GO:0007389);; Biological Process: response to abiotic stimulus (GO:0009628);; Biological Process: meristem structural organization (GO:0009933);; Molecular Function: transferase activity (GO:0016740);; Biological Process: response to chemical (GO:0042221);; Biological Process: macromolecule metabolic process (GO:0043170);; Biological Process: sin…	--	Probable RNA-dependent RNA polymerase 5 GN=F6F22.4 OS=Arabidopsis thaliana (Mouse-ear cress) PE=2 SV=2	unnamed protein product [Vitis vinifera]
c104003.graph_c0	--	--	--	--	--	hypothetical protein HMPREF1120_07912 [Exophiala dermatitidis NIH/UT8656]
c91451.graph_c0	--	--	--	--	--	predicted protein [Physcomitrella patens subsp. patens]
c32607.graph_c0	--	--	Cellular Component: nucleolus (GO:0005730);;	--	--	PREDICTED: uncharacterized protein LOC100805080 [Glycine max]
c68681.graph_c0	[R]	General function prediction only	Molecular Function: RNA binding (GO:0003723);; Molecular Function: copper ion binding (GO:0005507);; Molecular Function: ATP binding (GO:0005524);; Cellular Component: mitochondrion (GO:0005739);; Biological Process: protein targeting to mitochondrion (GO:0006626);; Biological Process: pyrimidine ribonucleotide biosynthetic process (GO:0009220);; Biological Process: regulation of flower developme…	--	Glycine-rich RNA-binding protein 3, mitochondrial (Precursor) GN=MAF19_30 OS=Arabidopsis thaliana (Mouse-ear cress) PE=2 SV=1	unknown [Picea sitchensis]
c24500.graph_c0	[J]	Translation, ribosomal structure and biogenesis	Biological Process: maturation of SSU-rRNA from tricistronic rRNA transcript (SSU-rRNA, 5.8S rRNA, LSU-rRNA) (GO:0000462);; Molecular Function: structural constituent of ribosome (GO:0003735);; Biological Process: translational elongation (GO:0006414);; Cellular Component: cytosolic small ribosomal subunit (GO:0022627);;	K02995|4e-20|ppp:PHYPADRAFT_208398|hypothetical protein	40S ribosomal protein S8 GN=RPS8 OS=Zea mays (Maize) PE=1 SV=2	40S ribosomal protein S8 [Pyrenophora tritici-repentis Pt-1C-BFP]
c94357.graph_c0	--	--	Cellular Component: mitochondrion (GO:0005739);; Cellular Component: plasma membrane (GO:0005886);; Cellular Component: integral component of membrane (GO:0016021);;	--	Pentatricopeptide repeat-containing protein At1g20230 GN=PCMP-H21 OS=Arabidopsis thaliana (Mouse-ear cress) PE=2 SV=2	hypothetical protein F775_15307 [Aegilops tauschii]
c61247.graph_c0	--	--	Cellular Component: nucleus (GO:0005634);; Biological Process: intracellular protein transport (GO:0006886);; Biological Process: vesicle-mediated transport (GO:0016192);; Cellular Component: clathrin adaptor complex (GO:0030131);;	--	--	PREDICTED: uncharacterized protein LOC100259662 [Vitis vinifera]
c38618.graph_c0	--	--	Biological Process: flavonoid biosynthetic process (GO:0009813);; Molecular Function: chalcone isomerase activity (GO:0045430);;	K01859|8e-07|ath:AT5G66220|chalcone isomerase	Chalcone--flavonone isomerase 2 GN=CHI2 OS=Chrysanthemum morifolium (Florist&apos;s daisy) PE=2 SV=1	CHIcm, partial [Chrysanthemum x morifolium]
c36838.graph_c0	--	--	--	--	--	unknown [Picea sitchensis]
c34883.graph_c0	--	--	--	--	Extensin (Precursor) OS=Daucus carota (Carrot) PE=2 SV=1	hydroxyproline-rich glycoprotein [Solanum tuberosum]
c111642.graph_c0	--	--	--	--	--	hypothetical protein W97_09284 [Coniosporium apollinis CBS 100218]
c49661.graph_c0	--	--	Molecular Function: protein serine/threonine kinase activity (GO:0004674);; Molecular Function: ATP binding (GO:0005524);; Biological Process: protein phosphorylation (GO:0006468);; Biological Process: signal transduction (GO:0007165);;	--	CBL-interacting protein kinase 5 OS=Oryza sativa subsp. japonica (Rice) PE=2 SV=1	unknown [Picea sitchensis]
c31407.graph_c0	--	--	Molecular Function: nucleotide binding (GO:0000166);; Molecular Function: RNA binding (GO:0003723);; Molecular Function: zinc ion binding (GO:0008270);;	--	--	unknown [Picea sitchensis]
c111047.graph_c0	--	--	Molecular Function: nucleic acid binding (GO:0003676);; Biological Process: RNA metabolic process (GO:0016070);; Biological Process: gene silencing (GO:0016458);; Cellular Component: nuclear lumen (GO:0031981);; Biological Process: regulation of gene expression, epigenetic (GO:0040029);; Cellular Component: intracellular non-membrane-bounded organelle (GO:0043232);; Biological Process: macromolec…	--	Protein argonaute 16 OS=Oryza sativa subsp. japonica (Rice) PE=2 SV=2	argonaute/Zwille-like protein [Picea glauca]
c83932.graph_c0	[S]	Function unknown	Cellular Component: mitochondrion (GO:0005739);; Cellular Component: plasma membrane (GO:0005886);; Biological Process: ethanol catabolic process (GO:0006068);; Biological Process: plasma membrane acetate transport (GO:0006847);; Molecular Function: acetate transmembrane transporter activity (GO:0015123);; Biological Process: ammonium transport (GO:0015696);; Biological Process: nitrogen utilizat…	K07034|7e-12|ppp:PHYPADRAFT_123327|hypothetical protein	--	hypothetical protein SS1G_04344 [Sclerotinia sclerotiorum 1980]
c43609.graph_c0	--	--	Cellular Component: cell wall (GO:0005618);; Biological Process: inosine catabolic process (GO:0006148);; Biological Process: adenosine catabolic process (GO:0006154);; Biological Process: purine nucleobase transport (GO:0006863);; Cellular Component: cytoplasmic membrane-bounded vesicle (GO:0016023);; Molecular Function: adenosine nucleosidase activity (GO:0047622);; Molecular Function: inosine …	--	--	hypothetical protein [Oryza sativa Japonica Group]
c2076.graph_c0	[L]	Replication, recombination and repair	Molecular Function: binding (GO:0005488);; Biological Process: macromolecule metabolic process (GO:0043170);; Biological Process: primary metabolic process (GO:0044238);;	--	--	putative polyprotein [Cicer arietinum]
c69452.graph_c0	--	--	--	--	--	unknown [Picea sitchensis]
c3795.graph_c0	--	--	--	--	--	hypothetical protein DOTSEDRAFT_69160 [Dothistroma septosporum NZE10]
c85072.graph_c0	--	--	Biological Process: pseudouridine synthesis (GO:0001522);; Molecular Function: RNA binding (GO:0003723);; Biological Process: tRNA processing (GO:0008033);; Molecular Function: pseudouridine synthase activity (GO:0009982);;	--	Putative tRNA pseudouridine synthase GN=At2g30320 OS=Arabidopsis thaliana (Mouse-ear cress) PE=3 SV=1	hypothetical protein SORBIDRAFT_01g035980 [Sorghum bicolor]
c96517.graph_c0	--	--	Molecular Function: kinase activity (GO:0016301);; Biological Process: phosphorylation (GO:0016310);; Biological Process: glycerophospholipid biosynthetic process (GO:0046474);;	--	--	hypothetical protein W97_00583 [Coniosporium apollinis CBS 100218]
c63643.graph_c0	[R]	General function prediction only	Cellular Component: nucleus (GO:0005634);; Cellular Component: cytosol (GO:0005829);; Biological Process: regulation of transcription, DNA-templated (GO:0006355);; Biological Process: response to auxin (GO:0009733);; Biological Process: jasmonic acid mediated signaling pathway (GO:0009867);; Biological Process: xylem and phloem pattern formation (GO:0010051);; Biological Process: primary shoot ap…	--	Protein TOPLESS GN=F7H2.9 OS=Arabidopsis thaliana (Mouse-ear cress) PE=1 SV=1	predicted protein [Physcomitrella patens subsp. patens]
c65229.graph_c0	--	--	Cellular Component: 1,3-beta-D-glucan synthase complex (GO:0000148);; Biological Process: microtubule cytoskeleton organization (GO:0000226);; Biological Process: cytokinesis by cell plate formation (GO:0000911);; Molecular Function: 1,3-beta-D-glucan synthase activity (GO:0003843);; Biological Process: (1->3)-beta-D-glucan biosynthetic process (GO:0006075);; Biological Process: methylation-depen…	K11000|8e-53|ath:AT5G13000|ATGSL12 (glucan synthase-like 12)	Callose synthase 3 GN=T24H18.170 OS=Arabidopsis thaliana (Mouse-ear cress) PE=2 SV=3	Glucan synthase-like 12 isoform 2, partial [Theobroma cacao]
c94298.graph_c0	[G]	Carbohydrate transport and metabolism	Molecular Function: magnesium ion binding (GO:0000287);; Biological Process: carbohydrate metabolic process (GO:0005975);; Molecular Function: intramolecular transferase activity, phosphotransferases (GO:0016868);;	K01835|6e-27|cme:CMT285C|phosphoglucomutase	Phosphoglucomutase, cytoplasmic GN=PGM1 OS=Populus tremula (European aspen) PE=2 SV=1	phosphoglucomutase [Coniosporium apollinis CBS 100218]
c91016.graph_c0	--	--	Cellular Component: endoplasmic reticulum (GO:0005783);; Molecular Function: benzoate 4-monooxygenase activity (GO:0018664);; Biological Process: cellular amide catabolic process (GO:0043605);; Biological Process: benzoate catabolic process (GO:0043639);; Biological Process: sterigmatocystin biosynthetic process (GO:0045461);; Molecular Function: metal ion binding (GO:0046872);; Molecular Functio…	--	--	hypothetical protein GMDG_01709 [Geomyces destructans 20631-21]
c89037.graph_c0	[C]	Energy production and conversion	Biological Process: mitochondrial genome maintenance (GO:0000002);; Molecular Function: double-stranded DNA binding (GO:0003690);; Molecular Function: single-stranded DNA binding (GO:0003697);; Cellular Component: cytosol (GO:0005829);; Biological Process: tricarboxylic acid cycle (GO:0006099);; Biological Process: propionate metabolic process (GO:0019541);; Cellular Component: mitochondrial nucl…	K01681|2e-49|cme:CMT561C|aconitate hydratase	Aconitate hydratase, mitochondrial (Precursor) OS=Gracilaria gracilis (Red alga) PE=3 SV=1	hypothetical protein SNOG_12234 [Phaeosphaeria nodorum SN15]
c81036.graph_c0	--	--	--	--	--	unknown [Picea sitchensis]
c52668.graph_c1	--	--	Cellular Component: spindle (GO:0005819);; Biological Process: actin filament organization (GO:0007015);; Molecular Function: microtubule binding (GO:0008017);; Cellular Component: phragmoplast (GO:0009524);; Biological Process: microsporogenesis (GO:0009556);; Cellular Component: preprophase band (GO:0009574);; Molecular Function: actin filament binding (GO:0051015);;	--	Formin-like protein 14 GN=FH14 OS=Arabidopsis thaliana (Mouse-ear cress) PE=3 SV=3	DNA binding protein, putative [Ricinus communis]
c76308.graph_c1	[M]	Cell wall/membrane/envelope biogenesis	Molecular Function: UDP-glucose 6-dehydrogenase activity (GO:0003979);; Cellular Component: cell wall (GO:0005618);; Cellular Component: nucleus (GO:0005634);; Cellular Component: cytosol (GO:0005829);; Biological Process: UDP-glucuronate biosynthetic process (GO:0006065);; Cellular Component: cytoplasmic membrane-bounded vesicle (GO:0016023);; Molecular Function: NAD binding (GO:0051287);; Biolo…	K00012|0.0|osa:4352147|Os12g0443600	UDP-glucose 6-dehydrogenase 5 GN=OsJ_35986 OS=Oryza sativa subsp. japonica (Rice) PE=2 SV=1	PREDICTED: UDP-glucose 6-dehydrogenase-like [Brachypodium distachyon]
c85074.graph_c0	[R]	General function prediction only	Molecular Function: binding (GO:0005488);;	--	--	Transcription factor fungi [Macrophomina phaseolina MS6]
c35218.graph_c0	[G]	Carbohydrate transport and metabolism	--	--	DEAD-box ATP-dependent RNA helicase 9 GN=RH9 OS=Arabidopsis thaliana (Mouse-ear cress) PE=2 SV=1	hypothetical protein [Yarrowia lipolytica]
c74697.graph_c0	--	--	--	--	PHD finger protein At3g20280 GN=At3g20280 OS=Arabidopsis thaliana (Mouse-ear cress) PE=2 SV=1	hypothetical protein PRUPE_ppa001040mg [Prunus persica]
c85416.graph_c0	[J]	Translation, ribosomal structure and biogenesis	Molecular Function: structural constituent of ribosome (GO:0003735);; Cellular Component: ribosome (GO:0005840);; Biological Process: translation (GO:0006412);;	K02883|1e-43|vvi:100254541|hypothetical protein LOC100254541	60S ribosomal protein L18-2 GN=RPL18B OS=Arabidopsis thaliana (Mouse-ear cress) PE=1 SV=2	hypothetical protein BAUCODRAFT_122987 [Baudoinia compniacensis UAMH 10762]
c40154.graph_c0	--	--	Molecular Function: binding (GO:0005488);;	--	Putative pentatricopeptide repeat-containing protein At2g01510 OS=Arabidopsis thaliana (Mouse-ear cress) PE=3 SV=1	Pinus taeda anonymous locus 0_14992_02 genomic sequence
c71412.graph_c0	--	--	--	--	--	unknown [Picea sitchensis]
c54718.graph_c0	[C]	Energy production and conversion	Molecular Function: iron ion binding (GO:0005506);; Cellular Component: mitochondrion (GO:0005739);; Biological Process: iron-sulfur cluster assembly (GO:0016226);; Molecular Function: iron-sulfur cluster binding (GO:0051536);;	--	Iron-sulfur cluster assembly protein 1 (Precursor) GN=ISU1 OS=Arabidopsis thaliana (Mouse-ear cress) PE=2 SV=1	unknown [Picea sitchensis]
c63816.graph_c0	--	--	--	--	--	hypothetical protein H072_4702 [Dactylellina haptotyla CBS 200.50]
c40941.graph_c0	[GEPR]	--	Molecular Function: inorganic phosphate transmembrane transporter activity (GO:0005315);; Biological Process: phosphate ion transport (GO:0006817);; Cellular Component: integral component of membrane (GO:0016021);; Biological Process: transmembrane transport (GO:0055085);;	K08176|2e-13|pop:POPTR_831623|PtrPHT1-4	Probable inorganic phosphate transporter 1-7 GN=PHT1-7 OS=Arabidopsis thaliana (Mouse-ear cress) PE=2 SV=2	hypothetical protein COCHEDRAFT_1220221 [Bipolaris maydis C5]
c93019.graph_c0	--	--	--	--	--	unknown [Picea sitchensis]
c71323.graph_c0	--	--	--	--	Pentatricopeptide repeat-containing protein At4g37170 OS=Arabidopsis thaliana (Mouse-ear cress) PE=3 SV=1	unnamed protein product [Vitis vinifera]
c107423.graph_c0	[CR]	--	--	--	Putative quinone-oxidoreductase homolog, chloroplastic GN=At4g13010 OS=Arabidopsis thaliana (Mouse-ear cress) PE=2 SV=1	GroES-like protein [Glarea lozoyensis ATCC 20868]
c90452.graph_c0	--	--	Molecular Function: sequence-specific DNA binding RNA polymerase II transcription factor activity (GO:0000981);; Molecular Function: DNA binding (GO:0003677);; Cellular Component: nucleus (GO:0005634);; Biological Process: regulation of transcription from RNA polymerase II promoter (GO:0006357);; Molecular Function: zinc ion binding (GO:0008270);;	--	--	similar to transcriptional activator protein acu-15 [Leptosphaeria maculans JN3]
c2106.graph_c0	--	--	Molecular Function: serine-type endopeptidase activity (GO:0004252);; Cellular Component: extracellular region (GO:0005576);; Biological Process: proteolysis (GO:0006508);; Cellular Component: fungal-type cell wall (GO:0009277);; Cellular Component: cell septum (GO:0030428);; Molecular Function: tripeptide aminopeptidase activity (GO:0045148);;	--	--	protease S8 tripeptidyl peptidase I, putative [Talaromyces marneffei ATCC 18224]
c79240.graph_c0	--	--	Molecular Function: monooxygenase activity (GO:0004497);; Molecular Function: iron ion binding (GO:0005506);; Molecular Function: electron carrier activity (GO:0009055);; Cellular Component: integral component of membrane (GO:0016021);; Molecular Function: oxidoreductase activity, acting on paired donors, with incorporation or reduction of molecular oxygen (GO:0016705);; Molecular Function: heme …	--	Cytochrome P450 716B2 GN=CYP716B2 OS=Picea sitchensis (Sitka spruce) PE=2 SV=1	RecName: Full=Cytochrome P450 716B2; AltName: Full=Cytochrome P450 CYPA2
c79716.graph_c0	--	--	Molecular Function: structural constituent of cell wall (GO:0005199);; Biological Process: plant-type cell wall organization (GO:0009664);; Cellular Component: integral component of membrane (GO:0016021);;	--	Extensin (Precursor) OS=Daucus carota (Carrot) PE=2 SV=1	hydroxyproline-rich glycoprotein [Solanum tuberosum]
c92821.graph_c0	--	--	--	--	--	hypothetical protein TREMEDRAFT_69409 [Tremella mesenterica DSM 1558]
c83586.graph_c0	[G]	Carbohydrate transport and metabolism	Biological Process: carbohydrate metabolic process (GO:0005975);; Molecular Function: beta-glucosidase activity (GO:0008422);;	--	--	glycoside hydrolase family 3 protein [Baudoinia compniacensis UAMH 10762]
c71917.graph_c1	--	--	Biological Process: cellular carbohydrate metabolic process (GO:0044262);; Biological Process: single-organism carbohydrate metabolic process (GO:0044723);;	--	--	unknown [Picea sitchensis]
c94016.graph_c0	[M]	Cell wall/membrane/envelope biogenesis	--	--	--	hypothetical protein DOTSEDRAFT_49966 [Dothistroma septosporum NZE10]
c38798.graph_c0	[RTKL]	--	Molecular Function: protein serine/threonine kinase activity (GO:0004674);; Molecular Function: ATP binding (GO:0005524);; Biological Process: protein phosphorylation (GO:0006468);;	--	Calcium-dependent protein kinase 19 GN=CPK19 OS=Arabidopsis thaliana (Mouse-ear cress) PE=2 SV=1	hypothetical protein SNOG_09831 [Phaeosphaeria nodorum SN15]
c92801.graph_c0	--	--	--	--	--	hypothetical protein SS1G_00766 [Sclerotinia sclerotiorum 1980]
c39036.graph_c0	--	--	Molecular Function: metal ion binding (GO:0046872);;	--	Metallothionein-like protein 1 OS=Mimulus guttatus (Spotted monkey flower) PE=3 SV=1	TO86-3 [Taraxacum officinale]
c67750.graph_c0	--	--	--	--	Zinc finger CCCH domain-containing protein 30 GN=At2g41900 OS=Arabidopsis thaliana (Mouse-ear cress) PE=1 SV=2	unknown [Picea sitchensis]
c110419.graph_c0	--	--	--	--	--	hypothetical protein BAUCODRAFT_145454 [Baudoinia compniacensis UAMH 10762]
c53044.graph_c0	[L]	Replication, recombination and repair	Molecular Function: RNA binding (GO:0003723);; Molecular Function: RNA-directed DNA polymerase activity (GO:0003964);; Biological Process: RNA-dependent DNA replication (GO:0006278);; Molecular Function: zinc ion binding (GO:0008270);; Biological Process: DNA integration (GO:0015074);;	--	RNA-directed DNA polymerase homolog OS=Oenothera berteriana (Bertero&apos;s evening primrose) PE=4 SV=1	reverse transcriptase [Ginkgo biloba]
c95867.graph_c0	[C]	Energy production and conversion	Biological Process: ethanol oxidation (GO:0006069);; Molecular Function: zinc ion binding (GO:0008270);; Molecular Function: S-(hydroxymethyl)glutathione dehydrogenase activity (GO:0051903);;	K00121|2e-18|cme:CMS125C|alcohol dehydrogenase class III	Alcohol dehydrogenase class-3 GN=MRH10.4 OS=Arabidopsis thaliana (Mouse-ear cress) PE=1 SV=2	hypothetical protein MYCGRDRAFT_54449 [Zymoseptoria tritici IPO323]
c59489.graph_c0	[R]	General function prediction only	Molecular Function: GTP binding (GO:0005525);; Cellular Component: nucleus (GO:0005634);; Cellular Component: vacuole (GO:0005773);; Cellular Component: plasma membrane (GO:0005886);; Biological Process: small GTPase mediated signal transduction (GO:0007264);; Biological Process: protein transport (GO:0015031);; Molecular Function: hydrolase activity (GO:0016787);;	K07897|1e-126|ppp:PHYPADRAFT_210411|RabG13	Ras-related protein Rab7 OS=Prunus armeniaca (Apricot) PE=2 SV=1	unknown [Picea sitchensis]
c54209.graph_c0	--	--	--	--	--	putative conidiation-specific protein 6 protein [Neofusicoccum parvum UCRNP2]
c53453.graph_c1	--	--	--	K11000|1e-07|vvi:100265625|similar to Callose synthase 3	Callose synthase 3 GN=T24H18.170 OS=Arabidopsis thaliana (Mouse-ear cress) PE=2 SV=3	PREDICTED: callose synthase 3-like [Solanum lycopersicum]
c78454.graph_c0	--	--	Cellular Component: Golgi apparatus (GO:0005794);; Biological Process: pollen development (GO:0009555);; Biological Process: pollen tube growth (GO:0009860);; Molecular Function: polygalacturonate 4-alpha-galacturonosyltransferase activity (GO:0047262);; Biological Process: cell wall pectin biosynthetic process (GO:0052325);; Cellular Component: pollen tube (GO:0090406);;	K13648|1e-106|ath:AT5G15470|GAUT14	Probable galacturonosyltransferase 14 GN=GAUT14 OS=Arabidopsis thaliana (Mouse-ear cress) PE=2 SV=1	probable galacturonosyltransferase 14 [Arabidopsis thaliana]
c52794.graph_c0	--	--	Molecular Function: hydrolase activity (GO:0016787);;	--	--	hypothetical protein W97_05983 [Coniosporium apollinis CBS 100218]
c68962.graph_c0	--	--	Cellular Component: extracellular region (GO:0005576);; Biological Process: proteolysis (GO:0006508);; Molecular Function: serine-type peptidase activity (GO:0008236);;	--	--	hypothetical protein DOTSEDRAFT_127175 [Dothistroma septosporum NZE10]
c71494.graph_c0	--	--	Molecular Function: polysaccharide binding (GO:0030247);;	--	Wall-associated receptor kinase-like 20 (Precursor) GN=WAKL20 OS=Arabidopsis thaliana (Mouse-ear cress) PE=2 SV=1	unknown [Picea sitchensis]
c73683.graph_c0	--	--	--	--	Proline-rich receptor-like protein kinase PERK2 GN=PERK2 OS=Arabidopsis thaliana (Mouse-ear cress) PE=2 SV=3	Uncharacterized protein isoform 3 [Theobroma cacao]
c51919.graph_c0	--	--	--	--	Mediator of RNA polymerase II transcription subunit 33B GN=At2g48110 OS=Arabidopsis thaliana (Mouse-ear cress) PE=1 SV=1	conserved hypothetical protein [Ricinus communis]
c35375.graph_c0	[ER]	--	Molecular Function: zinc ion binding (GO:0008270);; Molecular Function: oxidoreductase activity (GO:0016491);; Biological Process: oxidation-reduction process (GO:0055114);;	--	--	hypothetical protein AOL_s00078g523 [Arthrobotrys oligospora ATCC 24927]
c71753.graph_c0	--	--	Molecular Function: hydrolase activity, hydrolyzing O-glycosyl compounds (GO:0004553);; Biological Process: carbohydrate metabolic process (GO:0005975);;	--	Glucan endo-1,3-beta-glucosidase, basic isoform (Precursor) OS=Phaseolus vulgaris (Kidney bean) PE=2 SV=1	unknown [Picea sitchensis]
c75607.graph_c0	[O]	Posttranslational modification, protein turnover, chaperones	Molecular Function: binding (GO:0005488);; Biological Process: cellular protein metabolic process (GO:0044267);; Biological Process: single-organism process (GO:0044699);;	K09493|2e-12|zma:100283716|pco140702	T-complex protein 1 subunit alpha GN=CCT1 OS=Arabidopsis thaliana (Mouse-ear cress) PE=2 SV=1	T-complex protein 1 subunit alpha [Triticum urartu]
c66042.graph_c0	--	--	--	--	Protein LURP-one-related 10 GN=At3g11740 OS=Arabidopsis thaliana (Mouse-ear cress) PE=2 SV=2	hypothetical protein SNOG_11683 [Phaeosphaeria nodorum SN15]
c99320.graph_c0	--	--	--	--	Leucine-rich repeat extensin-like protein 5 (Precursor) GN=LRX5 OS=Arabidopsis thaliana (Mouse-ear cress) PE=2 SV=2	predicted protein [Leptosphaeria maculans JN3]
c90045.graph_c0	[GEPR]	--	Cellular Component: integral component of membrane (GO:0016021);; Biological Process: transmembrane transport (GO:0055085);;	--	--	hypothetical protein BAUCODRAFT_71067 [Baudoinia compniacensis UAMH 10762]
c80713.graph_c0	[M]	Cell wall/membrane/envelope biogenesis	Cellular Component: plastid (GO:0009536);;	--	Sulfated surface glycoprotein 185 (Precursor) OS=Volvox carteri (Green alga) PE=1 SV=1	extracellular matrix glycoprotein pherophorin-V9 [Volvox carteri f. nagariensis]
c76985.graph_c0	--	--	--	--	Probable disease resistance protein At4g33300 GN=At4g33300 OS=Arabidopsis thaliana (Mouse-ear cress) PE=2 SV=3	unknown [Picea sitchensis]
c112651.graph_c0	--	--	Molecular Function: metal ion binding (GO:0046872);;	--	Laccase-10 (Precursor) GN=LAC10 OS=Arabidopsis thaliana (Mouse-ear cress) PE=2 SV=1	laccase [Phaeosphaeria spartinicola]
c111583.graph_c0	--	--	Biological Process: metabolic process (GO:0008152);; Molecular Function: carbon-sulfur lyase activity (GO:0016846);;	--	--	hypothetical protein ASPNIDRAFT_178600 [Aspergillus niger ATCC 1015]
c44470.graph_c0	[T]	Signal transduction mechanisms	Molecular Function: hydrolase activity (GO:0016787);;	--	Probable protein phosphatase 2C 2 GN=At1g07160 OS=Arabidopsis thaliana (Mouse-ear cress) PE=2 SV=1	unknown [Picea sitchensis]
c70836.graph_c0	--	--	Biological Process: nuclear-transcribed mRNA catabolic process (GO:0000956);; Biological Process: protein glycosylation (GO:0006486);; Biological Process: hormone-mediated signaling pathway (GO:0009755);; Biological Process: sugar mediated signaling pathway (GO:0010182);; Biological Process: cotyledon development (GO:0048825);;	--	DNA damage-binding protein 1 GN=DDB1 OS=Solanum lycopersicum (Tomato) PE=1 SV=1	predicted protein [Physcomitrella patens subsp. patens]
c65393.graph_c0	--	--	--	--	--	hypothetical protein CARUB_v10014171mg [Capsella rubella]
c106023.graph_c0	--	--	Molecular Function: ATP binding (GO:0005524);; Cellular Component: mitochondrion (GO:0005739);; Biological Process: ATP synthesis coupled proton transport (GO:0015986);; Biological Process: ATP hydrolysis coupled proton transport (GO:0015991);; Cellular Component: proton-transporting ATP synthase complex, catalytic core F(1) (GO:0045261);; Molecular Function: proton-transporting ATP synthase acti…	--	--	hypothetical protein COCHEDRAFT_1145179 [Bipolaris maydis C5]
c72359.graph_c0	[O]	Posttranslational modification, protein turnover, chaperones	Molecular Function: ATP binding (GO:0005524);; Molecular Function: nucleoside-triphosphatase activity (GO:0017111);; Biological Process: cell division (GO:0051301);;	K13525|0.0|pop:POPTR_576706|hypothetical protein	Cell division cycle protein 48 homolog GN=CDC48 OS=Glycine max (Soybean) PE=1 SV=1	cell division control protein 48 [Coniosporium apollinis CBS 100218]
c67165.graph_c0	--	--	--	--	B2 protein OS=Daucus carota (Carrot) PE=2 SV=1	unknown [Picea sitchensis]
c89219.graph_c0	--	--	Molecular Function: hydrolase activity, hydrolyzing O-glycosyl compounds (GO:0004553);; Cellular Component: extracellular region (GO:0005576);; Biological Process: carbohydrate metabolic process (GO:0005975);; Molecular Function: cellulose binding (GO:0030248);;	--	--	hypothetical protein PTT_11061 [Pyrenophora teres f. teres 0-1]
c113795.graph_c0	--	--	Molecular Function: serine-type carboxypeptidase activity (GO:0004185);; Biological Process: proteolysis (GO:0006508);;	--	--	carboxypeptidase [Exophiala dermatitidis NIH/UT8656]
c76467.graph_c0	--	--	Biological Process: transition metal ion transport (GO:0000041);; Molecular Function: peptidase activity (GO:0008233);; Biological Process: vegetative to reproductive phase transition of meristem (GO:0010228);; Biological Process: glucuronoxylan metabolic process (GO:0010413);; Biological Process: protein desumoylation (GO:0016926);; Biological Process: xylan biosynthetic process (GO:0045492);; B…	--	Aspartic proteinase nepenthesin-1 (Precursor) GN=nep1 OS=Nepenthes gracilis (Slender pitcher plant) PE=1 SV=1	unknown [Picea sitchensis]
c48365.graph_c0	[J]	Translation, ribosomal structure and biogenesis	Biological Process: ribosomal small subunit assembly (GO:0000028);; Biological Process: endonucleolytic cleavage in ITS1 to separate SSU-rRNA from 5.8S rRNA and LSU-rRNA from tricistronic rRNA transcript (SSU-rRNA, 5.8S rRNA, LSU-rRNA) (GO:0000447);; Biological Process: endonucleolytic cleavage to generate mature 3'-end of SSU-rRNA from (SSU-rRNA, 5.8S rRNA, LSU-rRNA) (GO:0000461);; Molecular Fun…	K02998|2e-27|vcn:VOLCADRAFT_73024|rpsA	40S ribosomal protein SA GN=CHLREDRAFT_126059 OS=Chlamydomonas reinhardtii (Chlamydomonas smithii) PE=1 SV=1	hypothetical protein SETTUDRAFT_168710 [Setosphaeria turcica Et28A]
c111243.graph_c0	--	--	Molecular Function: structural constituent of ribosome (GO:0003735);; Cellular Component: ribosome (GO:0005840);; Biological Process: translation (GO:0006412);;	K02993|2e-13|ppp:PHYPADRAFT_208894|hypothetical protein	40S ribosomal protein S7-3 GN=RPS7C OS=Arabidopsis thaliana (Mouse-ear cress) PE=2 SV=2	predicted protein [Fibroporia radiculosa]
c62527.graph_c0	[S]	Function unknown	--	--	--	predicted protein [Populus trichocarpa]
c65220.graph_c0	[U]	Intracellular trafficking, secretion, and vesicular transport	Biological Process: protein secretion (GO:0009306);; Cellular Component: chloroplast thylakoid membrane (GO:0009535);; Cellular Component: chloroplast envelope (GO:0009941);; Molecular Function: proton motive force dependent protein transmembrane transporter activity (GO:0009977);; Cellular Component: integral component of thylakoid membrane (GO:0031361);; Cellular Component: TAT protein transpor…	K03116|3e-30|vvi:100250385|hypothetical protein LOC100250385	Sec-independent protein translocase protein TATA, chloroplastic (Precursor) GN=T32B20.e OS=Arabidopsis thaliana (Mouse-ear cress) PE=1 SV=1	unknown [Picea sitchensis]
c50806.graph_c0	--	--	--	--	--	unknown [Picea sitchensis]
c65946.graph_c0	--	--	Biological Process: meiosis (GO:0007126);; Biological Process: cellular macromolecule metabolic process (GO:0044260);; Biological Process: nucleic acid metabolic process (GO:0090304);;	--	--	unknown [Picea sitchensis]
c101978.graph_c0	[R]	General function prediction only	Molecular Function: zinc ion binding (GO:0008270);;	--	--	hypothetical protein AOL_s00075g220 [Arthrobotrys oligospora ATCC 24927]
c105917.graph_c0	[O]	Posttranslational modification, protein turnover, chaperones	Molecular Function: ATP binding (GO:0005524);; Biological Process: response to stress (GO:0006950);; Molecular Function: nucleoside-triphosphatase activity (GO:0017111);;	K03695|5e-22|pop:POPTR_778578|hypothetical protein	Chaperone protein ClpB2, chloroplastic (Precursor) OS=Oryza sativa subsp. japonica (Rice) PE=2 SV=1	heat shock protein 78, mitochondrial [Exophiala dermatitidis NIH/UT8656]
c79453.graph_c0	[G]	Carbohydrate transport and metabolism	Molecular Function: beta-N-acetylhexosaminidase activity (GO:0004563);; Cellular Component: plasma membrane (GO:0005886);; Biological Process: carbohydrate metabolic process (GO:0005975);; Cellular Component: plant-type cell wall (GO:0009505);; Molecular Function: cation binding (GO:0043169);;	K12373|1e-79|ath:AT1G65590|HEXO3	Beta-hexosaminidase 3 (Precursor) GN=F5I14.13 OS=Arabidopsis thaliana (Mouse-ear cress) PE=1 SV=1	beta-hexosaminidase 3 [Arabidopsis thaliana]
c103269.graph_c0	--	--	--	--	--	hypothetical protein W97_00948 [Coniosporium apollinis CBS 100218]
c83815.graph_c0	--	--	--	--	Pentatricopeptide repeat-containing protein At2g26790, mitochondrial (Precursor) GN=At2g26790 OS=Arabidopsis thaliana (Mouse-ear cress) PE=3 SV=1	PREDICTED: putative pentatricopeptide repeat-containing protein At1g12700, mitochondrial-like [Fragaria vesca subsp. vesca]
c7879.graph_c0	[IQR]	--	Molecular Function: oxidoreductase activity (GO:0016491);; Biological Process: oxidation-reduction process (GO:0055114);;	--	--	hypothetical protein BAUCODRAFT_27402 [Baudoinia compniacensis UAMH 10762]
c62538.graph_c1	[TDK]	--	Cellular Component: protein kinase CK2 complex (GO:0005956);; Molecular Function: kinase activity (GO:0016301);; Molecular Function: protein kinase regulator activity (GO:0019887);; Biological Process: regulation of protein kinase activity (GO:0045859);;	K03115|1e-115|ppp:PHYPADRAFT_219176|hypothetical protein	Casein kinase II subunit beta GN=CKB1 OS=Arabidopsis thaliana (Mouse-ear cress) PE=1 SV=1	unknown [Picea sitchensis]
c50168.graph_c0	--	--	Molecular Function: sequence-specific DNA binding RNA polymerase II transcription factor activity (GO:0000981);; Molecular Function: DNA binding (GO:0003677);; Cellular Component: nucleus (GO:0005634);; Biological Process: regulation of transcription from RNA polymerase II promoter (GO:0006357);; Molecular Function: zinc ion binding (GO:0008270);;	--	--	hypothetical protein DOTSEDRAFT_68949 [Dothistroma septosporum NZE10]
c108673.graph_c0	--	--	--	--	--	hypothetical protein UCRNP2_5853 [Neofusicoccum parvum UCRNP2]
c100237.graph_c0	[C]	Energy production and conversion	Molecular Function: aldehyde dehydrogenase (NAD) activity (GO:0004029);; Biological Process: oxidation-reduction process (GO:0055114);;	K12355|1e-30|osa:4326375|Os01g0591000	Aldehyde dehydrogenase family 2 member C4 GN=MOB24.3 OS=Arabidopsis thaliana (Mouse-ear cress) PE=1 SV=2	hypothetical protein BAUCODRAFT_555258 [Baudoinia compniacensis UAMH 10762]
c60630.graph_c0	--	--	Cellular Component: nucleus (GO:0005634);; Biological Process: pyrimidine ribonucleotide biosynthetic process (GO:0009220);;	--	--	unknown [Picea sitchensis]
c71359.graph_c0	--	--	Cellular Component: membrane (GO:0016020);; Biological Process: Golgi vesicle transport (GO:0048193);;	--	Syntaxin-61 GN=F3M18.7 OS=Arabidopsis thaliana (Mouse-ear cress) PE=1 SV=1	unknown [Picea sitchensis]
c108201.graph_c0	--	--	Cellular Component: integral component of membrane (GO:0016021);; Biological Process: transmembrane transport (GO:0055085);;	--	--	pantothenate transporter liz1 [Pyrenophora tritici-repentis Pt-1C-BFP]
c109762.graph_c0	--	--	--	--	--	hypothetical protein BC1G_09931 [Botryotinia fuckeliana B05.10]
c75423.graph_c0	--	--	--	--	--	unknown [Picea sitchensis]
c86300.graph_c0	--	--	--	--	Pentatricopeptide repeat-containing protein At5g02860 GN=At5g02860 OS=Arabidopsis thaliana (Mouse-ear cress) PE=2 SV=1	Pentatricopeptide repeat-containing protein, putative isoform 1 [Theobroma cacao]
c65882.graph_c0	--	--	--	--	Putative glycine-rich cell wall structural protein 1 (Precursor) GN=GRP-1 OS=Oryza sativa subsp. indica (Rice) PE=4 SV=1	PREDICTED: uncharacterized protein LOC101203258 [Cucumis sativus]
c77873.graph_c0	--	--	--	--	--	glucose-repressible protein [Colletotrichum orbiculare MAFF 240422]
c40061.graph_c0	[C]	Energy production and conversion	Molecular Function: glycerol-3-phosphate dehydrogenase activity (GO:0004368);; Biological Process: glycerol-3-phosphate metabolic process (GO:0006072);; Cellular Component: glycerol-3-phosphate dehydrogenase complex (GO:0009331);; Biological Process: oxidation-reduction process (GO:0055114);;	K00111|2e-29|olu:OSTLU_30486|hypothetical protein	Glycerol-3-phosphate dehydrogenase SDP6, mitochondrial (Precursor) GN=SDP6 OS=Arabidopsis thaliana (Mouse-ear cress) PE=1 SV=1	FAD-dependent glycerol-3-phosphate dehydrogenase [Macrophomina phaseolina MS6]
c47416.graph_c0	[O]	Posttranslational modification, protein turnover, chaperones	Molecular Function: ubiquitin-protein ligase activity (GO:0004842);; Biological Process: response to auxin (GO:0009733);; Biological Process: embryo development (GO:0009790);; Biological Process: protein ubiquitination (GO:0016567);;	K10579|2e-53|vvi:100259910|hypothetical protein LOC100259910	Probable NEDD8-conjugating enzyme Ubc12-like GN=RCE2 OS=Arabidopsis thaliana (Mouse-ear cress) PE=2 SV=1	unknown [Picea sitchensis]
c54834.graph_c0	--	--	--	--	--	unknown [Picea sitchensis]
c38062.graph_c0	--	--	--	--	--	hypothetical protein MYCGRDRAFT_78806 [Zymoseptoria tritici IPO323]
c61231.graph_c0	--	--	Molecular Function: phosphatidylinositol-4,5-bisphosphate 5-phosphatase activity (GO:0004439);; Cellular Component: mitochondrion (GO:0005739);; Cellular Component: endoplasmic reticulum (GO:0005783);; Cellular Component: plasmodesma (GO:0009506);; Biological Process: response to wounding (GO:0009611);; Cellular Component: plasma membrane of cell tip (GO:0031520);; Biological Process: inositol tr…	--	Phosphoinositide phosphatase SAC7 GN=F26O13.100 OS=Arabidopsis thaliana (Mouse-ear cress) PE=2 SV=1	PREDICTED: phosphatidylinositide phosphatase SAC1-like [Vitis vinifera]
c76223.graph_c0	[E]	Amino acid transport and metabolism	Biological Process: transport (GO:0006810);; Cellular Component: membrane (GO:0016020);; Cellular Component: cell part (GO:0044464);; Biological Process: single-organism process (GO:0044699);;	--	Probable peptide/nitrate transporter At1g62200 GN=At1g62200 OS=Arabidopsis thaliana (Mouse-ear cress) PE=2 SV=1	predicted protein [Physcomitrella patens subsp. patens]
c75128.graph_c0	--	--	--	--	--	PREDICTED: uncharacterized protein LOC101303332 [Fragaria vesca subsp. vesca]
c65323.graph_c0	[S]	Function unknown	Molecular Function: nucleotide binding (GO:0000166);; Biological Process: defense response to bacterium (GO:0042742);;	--	Probable disease resistance protein At4g33300 GN=At4g33300 OS=Arabidopsis thaliana (Mouse-ear cress) PE=2 SV=3	unknown [Picea sitchensis]
c106612.graph_c0	--	--	Molecular Function: transferase activity, transferring hexosyl groups (GO:0016758);; Biological Process: lipid glycosylation (GO:0030259);;	--	--	glycosyltransferase family 1 protein [Baudoinia compniacensis UAMH 10762]
c77969.graph_c0	[S]	Function unknown	Cellular Component: nucleus (GO:0005634);; Biological Process: nucleotide biosynthetic process (GO:0009165);;	--	--	PREDICTED: pre-rRNA-processing protein TSR1 homolog [Vitis vinifera]
c68648.graph_c0	[RTKL]	--	Molecular Function: calmodulin-dependent protein kinase activity (GO:0004683);; Molecular Function: ATP binding (GO:0005524);; Cellular Component: nucleus (GO:0005634);; Cellular Component: mitochondrion (GO:0005739);; Biological Process: protein phosphorylation (GO:0006468);; Biological Process: signal transduction (GO:0007165);; Biological Process: response to abiotic stimulus (GO:0009628);; Bi…	--	CBL-interacting protein kinase 32 GN=CIPK32 OS=Oryza sativa subsp. japonica (Rice) PE=2 SV=2	unknown [Picea sitchensis]
c21700.graph_c0	--	--	--	--	--	unknown [Picea sitchensis]
c64764.graph_c1	--	--	Molecular Function: peroxidase activity (GO:0004601);; Biological Process: response to oxidative stress (GO:0006979);; Molecular Function: heme binding (GO:0020037);; Biological Process: oxidation-reduction process (GO:0055114);;	--	Peroxidase 4 (Precursor) OS=Arabidopsis thaliana (Mouse-ear cress) PE=3 SV=1	Pinus taeda anonymous locus 1_62_02 genomic sequence
c96524.graph_c0	--	--	Biological Process: proteolysis (GO:0006508);; Molecular Function: peptidase activity (GO:0008233);;	--	--	hypothetical protein PTT_19431 [Pyrenophora teres f. teres 0-1]
c79447.graph_c0	--	--	--	--	Pentatricopeptide repeat-containing protein At4g02750 GN=PCMP-H24 OS=Arabidopsis thaliana (Mouse-ear cress) PE=3 SV=1	unknown [Picea sitchensis]
c76580.graph_c0	[S]	Function unknown	Molecular Function: nucleotide binding (GO:0000166);; Molecular Function: protein serine/threonine kinase activity (GO:0004674);; Biological Process: protein phosphorylation (GO:0006468);; Biological Process: signal transduction (GO:0007165);; Biological Process: glucuronoxylan metabolic process (GO:0010413);; Biological Process: xylan biosynthetic process (GO:0045492);;	--	Probable leucine-rich repeat receptor-like protein kinase At5g49770 (Precursor) GN=At5g49770 OS=Arabidopsis thaliana (Mouse-ear cress) PE=2 SV=1	PREDICTED: probable leucine-rich repeat receptor-like protein kinase At5g49770 [Vitis vinifera]
c51152.graph_c0	--	--	--	--	--	unknown [Picea sitchensis]
c67241.graph_c0	[R]	General function prediction only	Molecular Function: hydrolase activity (GO:0016787);;	--	Embryogenesis-associated protein EMB8 GN=EMB8 OS=Picea glauca (White spruce) PE=2 SV=1	PREDICTED: embryogenesis-associated protein EMB8-like [Vitis vinifera]
c76645.graph_c1	[U]	Intracellular trafficking, secretion, and vesicular transport	Biological Process: signal transduction (GO:0007165);; Cellular Component: plasmodesma (GO:0009506);; Cellular Component: chloroplast (GO:0009507);; Molecular Function: phosphatidylinositol binding (GO:0035091);;	--	--	predicted protein [Physcomitrella patens subsp. patens]
c39325.graph_c0	[J]	Translation, ribosomal structure and biogenesis	Molecular Function: structural constituent of ribosome (GO:0003735);; Cellular Component: nucleolus (GO:0005730);; Cellular Component: plasma membrane (GO:0005886);; Biological Process: translation (GO:0006412);; Cellular Component: cytosolic large ribosomal subunit (GO:0022625);;	K02885|5e-44|rcu:RCOM_0682590|60S ribosomal protein L19, putative	60S ribosomal protein L19-2 GN=RPL19B OS=Arabidopsis thaliana (Mouse-ear cress) PE=2 SV=1	60S ribosomal protein L19, partial [Paeonia suffruticosa]
c65056.graph_c0	--	--	Cellular Component: cytoplasm (GO:0005737);; Biological Process: response to lead ion (GO:0010288);; Biological Process: response to cadmium ion (GO:0046686);;	--	--	unknown [Picea sitchensis]
c34843.graph_c0	--	--	Molecular Function: sequence-specific DNA binding transcription factor activity (GO:0003700);; Biological Process: regulation of transcription, DNA-templated (GO:0006355);; Molecular Function: zinc ion binding (GO:0008270);; Molecular Function: sequence-specific DNA binding (GO:0043565);;	--	GATA transcription factor 2 GN=GATA2 OS=Arabidopsis thaliana (Mouse-ear cress) PE=2 SV=1	hypothetical protein ARALYDRAFT_903940 [Arabidopsis lyrata subsp. lyrata]
c77716.graph_c0	--	--	Cellular Component: endoplasmic reticulum (GO:0005783);; Cellular Component: plasma membrane (GO:0005886);; Molecular Function: lipid binding (GO:0008289);; Biological Process: response to water deprivation (GO:0009414);; Biological Process: response to salt stress (GO:0009651);; Biological Process: positive gravitropism (GO:0009958);; Cellular Component: nuclear membrane (GO:0031965);; Molecular…	--	Synaptotagmin-5 GN=T25N20.15 OS=Arabidopsis thaliana (Mouse-ear cress) PE=2 SV=1	PREDICTED: extended synaptotagmin-2-like isoform 2 [Glycine max]
c60535.graph_c0	--	--	--	--	--	similar to C2H2 conidiation transcription factor FlbC [Leptosphaeria maculans JN3]
c62864.graph_c0	[RTKL]	--	Molecular Function: actin binding (GO:0003779);; Molecular Function: protein serine/threonine kinase activity (GO:0004674);; Molecular Function: protein tyrosine kinase activity (GO:0004713);; Molecular Function: calcium-dependent protein serine/threonine phosphatase activity (GO:0004723);; Molecular Function: calcium ion binding (GO:0005509);; Molecular Function: ATP binding (GO:0005524);; Cellu…	--	CDPK-related kinase 5 GN=T20E23.130 OS=Arabidopsis thaliana (Mouse-ear cress) PE=1 SV=1	CDPK-related protein kinase [Gossypium hirsutum]
c38996.graph_c0	[F]	Nucleotide transport and metabolism	Molecular Function: nucleoside diphosphate kinase activity (GO:0004550);; Molecular Function: ATP binding (GO:0005524);; Cellular Component: vacuolar membrane (GO:0005774);; Cellular Component: peroxisome (GO:0005777);; Cellular Component: cytosol (GO:0005829);; Cellular Component: plasma membrane (GO:0005886);; Biological Process: nucleoside diphosphate phosphorylation (GO:0006165);; Biological …	K00940|4e-91|pop:POPTR_410110|hypothetical protein	Nucleoside diphosphate kinase OS=Helianthus annuus (Common sunflower) PE=2 SV=1	RecName: Full=Nucleoside diphosphate kinase; Short=NDK; Short=NDP kinase
c87472.graph_c0	--	--	Molecular Function: sequence-specific DNA binding transcription factor activity (GO:0003700);; Cellular Component: nucleus (GO:0005634);; Molecular Function: sequence-specific DNA binding (GO:0043565);; Biological Process: positive regulation of transcription, DNA-templated (GO:0045893);;	--	Dehydration-responsive element-binding protein 3 GN=F15N18.180 OS=Arabidopsis thaliana (Mouse-ear cress) PE=2 SV=1	PREDICTED: dehydration-responsive element-binding protein 3-like [Vitis vinifera]
c31650.graph_c0	--	--	--	--	RNA-dependent RNA polymerase 6 OS=Arabidopsis thaliana (Mouse-ear cress) PE=1 SV=1	RNA-dependent RNA polymerase [Arabidopsis thaliana]
c105014.graph_c0	--	--	Molecular Function: nucleic acid binding (GO:0003676);; Molecular Function: aspartate-tRNA ligase activity (GO:0004815);; Molecular Function: ATP binding (GO:0005524);; Cellular Component: cytoplasm (GO:0005737);; Biological Process: aspartyl-tRNA aminoacylation (GO:0006422);;	--	--	hypothetical protein COCHEDRAFT_1130208 [Bipolaris maydis C5]
c74579.graph_c0	--	--	--	--	F-box protein At5g51380 GN=At5g51380 OS=Arabidopsis thaliana (Mouse-ear cress) PE=2 SV=1	PREDICTED: F-box protein At5g07670 [Vitis vinifera]
c14729.graph_c0	[Z]	Cytoskeleton	Molecular Function: actin binding (GO:0003779);; Molecular Function: calcium ion binding (GO:0005509);; Cellular Component: intracellular (GO:0005622);;	--	Fimbrin-1 GN=FIM1 OS=Arabidopsis thaliana (Mouse-ear cress) PE=1 SV=2	hypothetical protein SNOG_14940 [Phaeosphaeria nodorum SN15]
c49443.graph_c0	--	--	Biological Process: metabolic process (GO:0008152);; Biological Process: cellular process (GO:0009987);; Molecular Function: organic cyclic compound binding (GO:0097159);; Molecular Function: heterocyclic compound binding (GO:1901363);;	--	Endonuclease OS=Nicotiana tabacum (Common tobacco) PE=2 SV=1	hypothetical protein VITISV_020406 [Vitis vinifera]
c99534.graph_c0	[S]	Function unknown	Molecular Function: nucleotide binding (GO:0000166);;	--	Putative disease resistance protein RGA3 GN=RGA3 OS=Solanum bulbocastanum (Wild potato) PE=2 SV=2	unnamed protein product [Vitis vinifera]
c68525.graph_c0	--	--	--	--	--	hypothetical protein SELMODRAFT_443949 [Selaginella moellendorffii]
c61942.graph_c0	[R]	General function prediction only	Molecular Function: structural molecule activity (GO:0005198);; Molecular Function: transporter activity (GO:0005215);; Cellular Component: cytosol (GO:0005829);; Cellular Component: plasma membrane (GO:0005886);; Biological Process: intracellular protein transport (GO:0006886);; Biological Process: ER to Golgi vesicle-mediated transport (GO:0006888);; Biological Process: gravitropism (GO:0009630…	K05236|0.0|vvi:100246276|hypothetical protein LOC100246276	Coatomer subunit alpha-1 GN=At1g62020 OS=Arabidopsis thaliana (Mouse-ear cress) PE=1 SV=2	predicted protein [Populus trichocarpa]
c112997.graph_c0	--	--	Molecular Function: D-arabinono-1,4-lactone oxidase activity (GO:0003885);; Cellular Component: cell wall (GO:0005618);; Cellular Component: mitochondrion (GO:0005739);; Molecular Function: UDP-N-acetylmuramate dehydrogenase activity (GO:0008762);; Cellular Component: membrane (GO:0016020);; Molecular Function: L-gulonolactone oxidase activity (GO:0050105);; Molecular Function: flavin adenine din…	--	--	unknown [Picea sitchensis]
c99096.graph_c0	[K]	Transcription	Molecular Function: DNA binding (GO:0003677);; Biological Process: regulation of transcription, DNA-templated (GO:0006355);;	K03627|5e-16|zma:100191971|hypothetical protein LOC100191971	--	multiprotein-bridging factor 1 [Geomyces destructans 20631-21]
c78882.graph_c0	--	--	Biological Process: metabolic process (GO:0008152);; Molecular Function: hydrolase activity (GO:0016787);; Cellular Component: intracellular part (GO:0044424);; Molecular Function: metal ion binding (GO:0046872);;	K01408|5e-40|ppp:PHYPADRAFT_136105|hypothetical protein	Zinc-metallopeptidase, peroxisomal GN=PXM16 OS=Arabidopsis thaliana (Mouse-ear cress) PE=2 SV=1	predicted protein [Physcomitrella patens subsp. patens]
c86890.graph_c0	[GEPR]	--	Biological Process: carbohydrate transport (GO:0008643);; Cellular Component: integral component of membrane (GO:0016021);; Molecular Function: substrate-specific transmembrane transporter activity (GO:0022891);; Biological Process: transmembrane transport (GO:0055085);;	--	Polyol transporter 5 GN=PLT5 OS=Arabidopsis thaliana (Mouse-ear cress) PE=1 SV=2	hypothetical protein W97_09275 [Coniosporium apollinis CBS 100218]
c49735.graph_c0	--	--	--	--	--	hypothetical protein BC1G_00773 [Botryotinia fuckeliana B05.10]
c81554.graph_c0	--	--	--	--	--	hypothetical protein COCHEDRAFT_1020070 [Bipolaris maydis C5]
c40775.graph_c0	--	--	Cellular Component: plastid (GO:0009536);;	--	--	unknown [Picea sitchensis]
c66602.graph_c0	--	--	--	--	--	Pinus taeda anonymous locus 0_18622_01 genomic sequence
c76597.graph_c1	[P]	Inorganic ion transport and metabolism	Cellular Component: nucleus (GO:0005634);; Cellular Component: chloroplast (GO:0009507);; Molecular Function: potassium ion transmembrane transporter activity (GO:0015079);; Cellular Component: membrane (GO:0016020);; Biological Process: potassium ion transmembrane transport (GO:0071805);;	--	Putative potassium transporter 12 GN=T13D8.5 OS=Arabidopsis thaliana (Mouse-ear cress) PE=1 SV=2	PREDICTED: putative potassium transporter 12-like [Vitis vinifera]
c65084.graph_c0	--	--	--	--	--	PREDICTED: uncharacterized protein LOC100255337 [Vitis vinifera]
c18971.graph_c0	--	--	Cellular Component: nucleolus (GO:0005730);; Cellular Component: mitochondrion (GO:0005739);; Cellular Component: plasma membrane (GO:0005886);; Cellular Component: chloroplast (GO:0009507);; Biological Process: auxin-activated signaling pathway (GO:0009734);; Cellular Component: cytosolic large ribosomal subunit (GO:0022625);; Biological Process: gynoecium development (GO:0048467);;	K02896|2e-21|vvi:100245887|hypothetical protein LOC100245887	60S ribosomal protein L24 GN=RPL24 OS=Hordeum vulgare (Barley) PE=2 SV=1	Ribosomal protein L24 [Theobroma cacao]
c66520.graph_c0	--	--	Molecular Function: cysteine-type endopeptidase inhibitor activity (GO:0004869);; Biological Process: response to stress (GO:0006950);; Biological Process: response to abiotic stimulus (GO:0009628);; Biological Process: negative regulation of peptidase activity (GO:0010466);;	--	Cysteine proteinase inhibitor 12 (Precursor) OS=Oryza sativa subsp. japonica (Rice) PE=2 SV=1	unknown [Picea sitchensis]
c84262.graph_c0	[T]	Signal transduction mechanisms	Molecular Function: protein domain specific binding (GO:0019904);;	--	14-3-3-like protein GF14 iota GN=GRF12 OS=Arabidopsis thaliana (Mouse-ear cress) PE=2 SV=1	predicted protein [Hordeum vulgare subsp. vulgare]
c61554.graph_c0	[T]	Signal transduction mechanisms	Molecular Function: protein serine/threonine phosphatase activity (GO:0004722);; Molecular Function: iron ion binding (GO:0005506);; Cellular Component: nucleus (GO:0005634);; Cellular Component: cytosol (GO:0005829);; Cellular Component: plasma membrane (GO:0005886);; Molecular Function: manganese ion binding (GO:0030145);;	--	Serine/threonine-protein phosphatase BSL3 GN=BSL3 OS=Arabidopsis thaliana (Mouse-ear cress) PE=1 SV=2	BRI1 suppressor 1 (BSU1)-like 2 isoform 1 [Theobroma cacao]
c60206.graph_c0	--	--	Molecular Function: RNA-directed DNA polymerase activity (GO:0003964);; Cellular Component: mitochondrion (GO:0005739);; Molecular Function: organic cyclic compound binding (GO:0097159);; Molecular Function: heterocyclic compound binding (GO:1901363);;	--	Endonuclease OS=Nicotiana tabacum (Common tobacco) PE=2 SV=1	reverse transcriptase, partial [Pinus massoniana]
c62782.graph_c0	[T]	Signal transduction mechanisms	Cellular Component: protein phosphatase type 2A complex (GO:0000159);; Biological Process: signal transduction (GO:0007165);; Molecular Function: protein phosphatase type 2A regulator activity (GO:0008601);;	K04354|0.0|vvi:100265267|hypothetical protein LOC100265267	Serine/threonine protein phosphatase 2A 55 kDa regulatory subunit B beta isoform OS=Oryza sativa subsp. japonica (Rice) PE=2 SV=1	PREDICTED: serine/threonine protein phosphatase 2A 55 kDa regulatory subunit B beta isoform-like isoform X2 [Cicer arietinum]
c79032.graph_c0	[H]	Coenzyme transport and metabolism	Molecular Function: coproporphyrinogen oxidase activity (GO:0004109);; Biological Process: porphyrin-containing compound biosynthetic process (GO:0006779);; Biological Process: oxidation-reduction process (GO:0055114);;	K00228|1e-131|ppp:PHYPADRAFT_224363|hypothetical protein	Coproporphyrinogen-III oxidase, chloroplastic (Precursor) GN=CPX OS=Glycine max (Soybean) PE=1 SV=1	hypothetical protein TRIATDRAFT_300107 [Trichoderma atroviride IMI 206040]
c78171.graph_c0	--	--	Molecular Function: DNA binding (GO:0003677);; Molecular Function: sequence-specific DNA binding transcription factor activity (GO:0003700);; Cellular Component: cell wall (GO:0005618);; Cellular Component: nucleus (GO:0005634);; Cellular Component: plasma membrane (GO:0005886);; Biological Process: regulation of transcription, DNA-templated (GO:0006355);; Molecular Function: zinc ion binding (GO…	--	Zinc finger CCCH domain-containing protein 49 GN=At4g29190 OS=Arabidopsis thaliana (Mouse-ear cress) PE=2 SV=1	unknown [Picea sitchensis]
c94766.graph_c0	[J]	Translation, ribosomal structure and biogenesis	Molecular Function: translation elongation factor activity (GO:0003746);; Molecular Function: guanyl-nucleotide exchange factor activity (GO:0005085);; Cellular Component: eukaryotic translation elongation factor 1 complex (GO:0005853);; Biological Process: translational elongation (GO:0006414);;	K03232|6e-20|ppp:PHYPADRAFT_217719|hypothetical protein	Elongation factor 1-delta 1 GN=At1g30230 OS=Arabidopsis thaliana (Mouse-ear cress) PE=2 SV=2	hypothetical protein W97_00578 [Coniosporium apollinis CBS 100218]
c85629.graph_c0	[V]	Defense mechanisms	--	--	--	--
c55546.graph_c0	--	--	--	--	Vegetative cell wall protein gp1 (Precursor) GN=GP1 OS=Chlamydomonas reinhardtii (Chlamydomonas smithii) PE=2 SV=1	hypothetical protein DOTSEDRAFT_68546 [Dothistroma septosporum NZE10]
c99794.graph_c0	--	--	Cellular Component: membrane (GO:0016020);;	--	Pentatricopeptide repeat-containing protein At1g09900 GN=At1g09900 OS=Arabidopsis thaliana (Mouse-ear cress) PE=2 SV=1	hypothetical protein M569_13548, partial [Genlisea aurea]
c69410.graph_c0	--	--	Biological Process: defense response to insect (GO:0002213);; Molecular Function: kinase activity (GO:0016301);; Cellular Component: cell part (GO:0044464);; Biological Process: defense response to fungus (GO:0050832);;	--	Protein kinase APK1A, chloroplastic (Precursor) GN=APK1A OS=Arabidopsis thaliana (Mouse-ear cress) PE=2 SV=1	protein kinase 1b [Solanum lycopersicum]
c91682.graph_c0	--	--	--	--	--	hypothetical protein SNOG_15405 [Phaeosphaeria nodorum SN15]
c67401.graph_c0	[LKJ]	--	Molecular Function: nucleic acid binding (GO:0003676);; Molecular Function: ATP binding (GO:0005524);; Molecular Function: ATP-dependent helicase activity (GO:0008026);; Cellular Component: chloroplast (GO:0009507);;	--	DEAD-box ATP-dependent RNA helicase 58, chloroplastic (Precursor) GN=RH58 OS=Arabidopsis thaliana (Mouse-ear cress) PE=2 SV=1	unknown [Picea sitchensis]
c67979.graph_c0	--	--	--	--	--	unknown [Picea sitchensis]
c44627.graph_c0	--	--	Cellular Component: anchored component of plasma membrane (GO:0046658);;	--	Uncharacterized GPI-anchored protein At4g28100 (Precursor) GN=At4g28100 OS=Arabidopsis thaliana (Mouse-ear cress) PE=1 SV=1	PREDICTED: uncharacterized GPI-anchored protein At4g28100-like [Fragaria vesca subsp. vesca]
c113081.graph_c0	--	--	--	--	--	hypothetical protein COCHEDRAFT_1111058 [Bipolaris maydis C5]
c67905.graph_c0	--	--	--	--	--	Pinus taeda anonymous locus CL2662Contig1_05 genomic sequence
c44783.graph_c0	--	--	Molecular Function: hydrolase activity (GO:0016787);;	--	--	hypothetical protein SNOG_16081 [Phaeosphaeria nodorum SN15]
c70845.graph_c0	--	--	Cellular Component: mitochondrial inner membrane (GO:0005743);; Cellular Component: vacuolar membrane (GO:0005774);; Cellular Component: plasma membrane (GO:0005886);; Biological Process: glycolysis (GO:0006096);; Biological Process: postreplication repair (GO:0006301);; Biological Process: mitochondrial pyruvate transport (GO:0006850);; Biological Process: aerobic respiration (GO:0009060);; Cell…	--	--	unknown [Picea sitchensis]
c80294.graph_c0	--	--	--	--	--	Pinus taeda anonymous locus CL1868Contig1_02 genomic sequence
c79778.graph_c0	--	--	Biological Process: RNA methylation (GO:0001510);; Cellular Component: nucleus (GO:0005634);; Molecular Function: methyltransferase activity (GO:0008168);; Biological Process: 7-methylguanosine RNA capping (GO:0009452);;	K14292|2e-33|pop:POPTR_918347|hypothetical protein	--	predicted protein [Populus trichocarpa]
c53514.graph_c0	--	--	--	--	Uncharacterized protein At1g08160 GN=At1g08160 OS=Arabidopsis thaliana (Mouse-ear cress) PE=2 SV=1	unknown [Picea sitchensis]
c108849.graph_c0	[HE]	--	Molecular Function: phosphoglycerate dehydrogenase activity (GO:0004617);; Biological Process: L-serine biosynthetic process (GO:0006564);; Molecular Function: amino acid binding (GO:0016597);; Molecular Function: NAD binding (GO:0051287);; Biological Process: oxidation-reduction process (GO:0055114);;	K00058|9e-20|cme:CMC149C|phosphoglycerate dehydrogenase	D-3-phosphoglycerate dehydrogenase, chloroplastic (Precursor) GN=At1g17745 OS=Arabidopsis thaliana (Mouse-ear cress) PE=1 SV=2	D-3-phosphoglycerate dehydrogenase [Mycosphaerella populorum SO2202]
c74909.graph_c1	--	--	--	--	Uncharacterized protein At4g04980 GN=At4g04980 OS=Arabidopsis thaliana (Mouse-ear cress) PE=2 SV=1	unnamed protein product [Vitis vinifera]
c105381.graph_c0	--	--	--	--	--	hypothetical protein COCHEDRAFT_1168334 [Bipolaris maydis C5]
c70858.graph_c0	--	--	Molecular Function: oxidoreductase activity (GO:0016491);;	--	--	unknown [Picea sitchensis]
c61657.graph_c0	[N]	Cell motility	Biological Process: embryonic axis specification (GO:0000578);; Molecular Function: protein binding (GO:0005515);; Biological Process: protein targeting to vacuole (GO:0006623);; Biological Process: membrane fusion (GO:0006944);; Cellular Component: chloroplast (GO:0009507);; Biological Process: embryo development ending in seed dormancy (GO:0009793);; Biological Process: heat acclimation (GO:001…	K12197|1e-113|ath:AT1G73030|VPS46.2	Vacuolar protein sorting-associated protein 2 homolog 1 GN=T12H3.8 OS=Arabidopsis thaliana (Mouse-ear cress) PE=1 SV=2	unknown [Picea sitchensis]
c68331.graph_c0	--	--	--	--	--	unknown [Picea sitchensis]
c58466.graph_c0	--	--	Cellular Component: nucleus (GO:0005634);; Cellular Component: plasma membrane (GO:0005886);;	--	--	unknown [Picea sitchensis]
c43830.graph_c0	--	--	Molecular Function: Rab GTPase activator activity (GO:0005097);; Cellular Component: cytosol (GO:0005829);; Cellular Component: chloroplast (GO:0009507);; Biological Process: positive regulation of Rab GTPase activity (GO:0032851);;	--	--	PREDICTED: TBC1 domain family member 8B-like [Setaria italica]
c37198.graph_c0	--	--	Molecular Function: serine-type carboxypeptidase activity (GO:0004185);; Biological Process: proteolysis (GO:0006508);;	--	Serine carboxypeptidase 2 chain B (Precursor) GN=CBP2 OS=Triticum aestivum (Wheat) PE=1 SV=2	hypothetical protein BC1G_01027 [Botryotinia fuckeliana B05.10]
c99633.graph_c0	--	--	--	--	Proline-rich receptor-like protein kinase PERK2 GN=PERK2 OS=Arabidopsis thaliana (Mouse-ear cress) PE=2 SV=3	hypothetical protein MPH_10408 [Macrophomina phaseolina MS6]
c11189.graph_c0	--	--	--	--	--	nad dependent epimerase [Colletotrichum orbiculare MAFF 240422]
c42669.graph_c0	--	--	Molecular Function: DNA binding (GO:0003677);; Cellular Component: nucleus (GO:0005634);; Biological Process: regulation of transcription, DNA-templated (GO:0006355);; Biological Process: response to hormone (GO:0009725);; Molecular Function: protein dimerization activity (GO:0046983);;	--	Auxin response factor 19 OS=Oryza sativa subsp. japonica (Rice) PE=2 SV=2	auxin responsive protein [Oryza sativa Indica Group]
c51182.graph_c0	--	--	--	--	--	unknown [Picea sitchensis]
c33863.graph_c0	[F]	Nucleotide transport and metabolism	Molecular Function: adenylate kinase activity (GO:0004017);; Molecular Function: copper ion binding (GO:0005507);; Molecular Function: ATP binding (GO:0005524);; Cellular Component: mitochondrion (GO:0005739);; Cellular Component: plasma membrane (GO:0005886);; Biological Process: purine nucleotide metabolic process (GO:0006163);; Biological Process: response to cadmium ion (GO:0046686);; Biologi…	K00939|1e-156|osa:4350358|Os11g0312400	Adenylate kinase B GN=ADK-B OS=Oryza sativa subsp. japonica (Rice) PE=1 SV=1	unknown [Picea sitchensis]
c83277.graph_c0	--	--	--	--	Pentatricopeptide repeat-containing protein At4g30700 GN=T10C21.50 OS=Arabidopsis thaliana (Mouse-ear cress) PE=2 SV=1	hypothetical protein 0_18068_02 [Pinus taeda]
c81030.graph_c0	--	--	Cellular Component: mitochondrion (GO:0005739);;	--	Pentatricopeptide repeat-containing protein At4g02750 GN=PCMP-H24 OS=Arabidopsis thaliana (Mouse-ear cress) PE=3 SV=1	unknown [Picea sitchensis]
c36362.graph_c0	--	--	Biological Process: polysaccharide catabolic process (GO:0000272);; Molecular Function: hydrolase activity, acting on glycosyl bonds (GO:0016798);;	--	Putative membrane protein ycf1 GN=ycf1-B OS=Cucumis sativus (Cucumber) PE=3 SV=2	glycoside hydrolase family 17 protein [Pseudocercospora fijiensis CIRAD86]
c74801.graph_c0	--	--	Cellular Component: mitochondrion (GO:0005739);; Biological Process: xylem development (GO:0010089);; Biological Process: cell wall macromolecule metabolic process (GO:0044036);;	--	--	unknown [Picea sitchensis]
c42670.graph_c0	[E]	Amino acid transport and metabolism	Cellular Component: mitochondrion (GO:0005739);; Biological Process: glutamine metabolic process (GO:0006541);; Biological Process: response to light stimulus (GO:0009416);; Cellular Component: chloroplast stroma (GO:0009570);; Biological Process: photorespiration (GO:0009853);; Cellular Component: chloroplast envelope (GO:0009941);; Cellular Component: membrane (GO:0016020);; Molecular Function:…	K00284|0.0|vvi:100233082|glutamate synthase (ferredoxin)	Ferredoxin-dependent glutamate synthase, chloroplastic (Precursor) OS=Oryza sativa subsp. japonica (Rice) PE=2 SV=2	PREDICTED: ferredoxin-dependent glutamate synthase 1, chloroplastic [Vitis vinifera]
c39191.graph_c0	[G]	Carbohydrate transport and metabolism	Cellular Component: cytosol (GO:0005829);; Biological Process: glycolysis (GO:0006096);; Biological Process: rRNA processing (GO:0006364);; Cellular Component: chloroplast stroma (GO:0009570);; Biological Process: plastid organization (GO:0009657);; Biological Process: photosynthetic electron transport in photosystem I (GO:0009773);; Cellular Component: chloroplast envelope (GO:0009941);; Biologi…	K05298|1e-125|zma:542368|gpa1, G3PD, GAPA	Glyceraldehyde 3-phosphate dehydrogenase GAPA2, chloroplastic (Precursor) GN=GAPA2 OS=Arabidopsis thaliana (Mouse-ear cress) PE=2 SV=1	GAPDH [Pericallis cruenta]
c34395.graph_c0	[H]	Coenzyme transport and metabolism	Molecular Function: ATP binding (GO:0005524);; Cellular Component: cell wall (GO:0005618);; Biological Process: ATP catabolic process (GO:0006200);; Biological Process: rRNA processing (GO:0006364);; Biological Process: unsaturated fatty acid biosynthetic process (GO:0006636);; Biological Process: phosphatidylglycerol biosynthetic process (GO:0006655);; Cellular Component: chloroplast stroma (GO:…	K03405|0.0|osa:4333259|Os03g0563300	Magnesium-chelatase subunit ChlI, chloroplastic (Precursor) OS=Oryza sativa subsp. japonica (Rice) PE=1 SV=1	hypothetical protein PRUPE_ppa006200mg [Prunus persica]
c71762.graph_c0	--	--	Biological Process: protein glycosylation (GO:0006486);; Biological Process: protein targeting to vacuole (GO:0006623);; Biological Process: vesicle-mediated transport (GO:0016192);; Cellular Component: intracellular membrane-bounded organelle (GO:0043231);;	--	--	conserved hypothetical protein [Ricinus communis]
c92915.graph_c0	--	--	Molecular Function: transporter activity (GO:0005215);; Cellular Component: mitochondrial inner membrane (GO:0005743);; Cellular Component: integral component of membrane (GO:0016021);; Biological Process: transmembrane transport (GO:0055085);;	K05863|6e-31|ota:Ot10g01670|ADT_CHLKE ADP,ATP carrier protein (ADP/ATP translocase) (Adenine nucleotide translocator) (ISS)	ADP,ATP carrier protein OS=Parachlorella kessleri (Green alga) PE=3 SV=1	ADP/ATP translocase putative [Albugo laibachii Nc14]
c105577.graph_c0	--	--	--	--	--	hypothetical protein BAUCODRAFT_264305 [Baudoinia compniacensis UAMH 10762]
c94402.graph_c0	[U]	Intracellular trafficking, secretion, and vesicular transport	Biological Process: protein transport (GO:0015031);; Cellular Component: membrane (GO:0016020);; Cellular Component: cytoplasmic membrane-bounded vesicle (GO:0016023);;	K10956|5e-52|zma:100276798|hypothetical protein LOC100276798	Protein transport protein Sec61 subunit alpha OS=Pyrenomonas salina PE=2 SV=1	TPA: hypothetical protein ZEAMMB73_526095 [Zea mays]
c76149.graph_c0	--	--	Biological Process: metabolic process (GO:0008152);; Molecular Function: transferase activity, transferring hexosyl groups (GO:0016758);;	--	UDP-glycosyltransferase 85A2 GN=UGT85A2 OS=Arabidopsis thaliana (Mouse-ear cress) PE=2 SV=1	unknown [Picea sitchensis]
c110789.graph_c0	--	--	--	--	--	Integral membrane protein [Penicillium digitatum Pd1]
c53844.graph_c0	--	--	Cellular Component: mitochondrion (GO:0005739);;	--	Pentatricopeptide repeat-containing protein At4g02750 GN=PCMP-H24 OS=Arabidopsis thaliana (Mouse-ear cress) PE=3 SV=1	unknown [Picea sitchensis]
c71793.graph_c0	--	--	Cellular Component: photosystem I (GO:0009522);; Biological Process: photosynthesis (GO:0015979);; Cellular Component: integral component of membrane (GO:0016021);; Molecular Function: ligase activity (GO:0016874);;	--	U-box domain-containing protein 10 GN=PUB10 OS=Arabidopsis thaliana (Mouse-ear cress) PE=2 SV=1	Binding isoform 1 [Theobroma cacao]
c107957.graph_c0	--	--	--	--	Proline-rich receptor-like protein kinase PERK2 GN=PERK2 OS=Arabidopsis thaliana (Mouse-ear cress) PE=2 SV=3	hydrophobin 1 [Fusarium verticillioides]
c102429.graph_c0	--	--	Molecular Function: catalytic activity (GO:0003824);; Biological Process: carbohydrate metabolic process (GO:0005975);; Biological Process: nitrogen compound metabolic process (GO:0006807);;	--	--	hypothetical protein BAUCODRAFT_33607 [Baudoinia compniacensis UAMH 10762]
c41712.graph_c0	--	--	Molecular Function: catalytic activity (GO:0003824);;	--	--	putative pentafunctional arom protein [Neofusicoccum parvum UCRNP2]
c75200.graph_c0	[M]	Cell wall/membrane/envelope biogenesis	Cellular Component: plasma membrane (GO:0005886);; Molecular Function: zinc ion binding (GO:0008270);; Cellular Component: integral component of membrane (GO:0016021);; Molecular Function: cellulose synthase (UDP-forming) activity (GO:0016760);; Biological Process: cellulose biosynthetic process (GO:0030244);;	K10999|0.0|vvi:100242715|hypothetical protein LOC100242715	Probable cellulose synthase A catalytic subunit 5 [UDP-forming] OS=Oryza sativa subsp. japonica (Rice) PE=2 SV=1	PREDICTED: probable cellulose synthase A catalytic subunit 5 [UDP-forming] [Vitis vinifera]
c107099.graph_c0	[GEPR]	--	--	--	--	MFS general substrate transporter [Mycosphaerella populorum SO2202]
c36806.graph_c0	--	--	--	--	--	Histidine phosphatase superfamily clade-2 [Macrophomina phaseolina MS6]
c90884.graph_c0	--	--	--	--	--	hypothetical protein HMPREF1120_06954 [Exophiala dermatitidis NIH/UT8656]
c36425.graph_c0	--	--	Cellular Component: fungal-type cell wall (GO:0009277);;	--	--	predicted protein [Candida tropicalis MYA-3404]
c70884.graph_c0	--	--	Biological Process: cell cycle checkpoint (GO:0000075);; Cellular Component: nucleus (GO:0005634);; Biological Process: regulation of DNA repair (GO:0006282);;	--	--	Cell cycle checkpoint control protein family isoform 1 [Theobroma cacao]
c112562.graph_c0	--	--	--	--	--	hypothetical protein SEPMUDRAFT_147946 [Mycosphaerella populorum SO2202]
c38729.graph_c0	[GEPR]	--	Cellular Component: integral component of membrane (GO:0016021);; Molecular Function: transmembrane transporter activity (GO:0022857);; Biological Process: transmembrane transport (GO:0055085);;	--	Probable inorganic phosphate transporter 1-12 OS=Oryza sativa subsp. japonica (Rice) PE=2 SV=1	hypothetical protein DOTSEDRAFT_68238 [Dothistroma septosporum NZE10]
c37346.graph_c0	[GEPR]	--	Molecular Function: inorganic phosphate transmembrane transporter activity (GO:0005315);; Biological Process: phosphate ion transport (GO:0006817);; Cellular Component: integral component of membrane (GO:0016021);; Biological Process: transmembrane transport (GO:0055085);;	K08176|3e-34|sbi:SORBI_01g020580|hypothetical protein	Probable inorganic phosphate transporter 1-3 OS=Oryza sativa subsp. japonica (Rice) PE=2 SV=1	phosphate permease [Auricularia delicata TFB-10046 SS5]
c35084.graph_c0	--	--	--	--	--	conserved hypothetical protein [Pyrenophora tritici-repentis Pt-1C-BFP]
c63011.graph_c0	[O]	Posttranslational modification, protein turnover, chaperones	Molecular Function: monooxygenase activity (GO:0004497);; Molecular Function: electron carrier activity (GO:0009055);; Molecular Function: protein disulfide oxidoreductase activity (GO:0015035);; Biological Process: cell redox homeostasis (GO:0045454);;	K03676|9e-28|vvi:100244121|hypothetical protein LOC100244121	Glutaredoxin OS=Vernicia fordii (Tung) PE=3 SV=1	hypothetical protein GMDG_04469 [Geomyces destructans 20631-21]
c73380.graph_c0	--	--	--	--	--	unknown [Picea sitchensis]
c98640.graph_c0	[G]	Carbohydrate transport and metabolism	--	K01689|4e-46|ath:AT2G36530|LOS2	Enolase GN=PGH1 OS=Mesembryanthemum crystallinum (Common ice plant) PE=2 SV=1	enolase [Oryza sativa Indica Group]
c60947.graph_c0	--	--	--	--	Pentatricopeptide repeat-containing protein At1g20230 GN=PCMP-H21 OS=Arabidopsis thaliana (Mouse-ear cress) PE=2 SV=2	unknown [Picea sitchensis]
c43665.graph_c0	[J]	Translation, ribosomal structure and biogenesis	--	--	Werner Syndrome-like exonuclease GN=F18A5.260 OS=Arabidopsis thaliana (Mouse-ear cress) PE=1 SV=1	predicted protein [Populus trichocarpa]
c107324.graph_c0	--	--	--	--	--	hypothetical protein BAUCODRAFT_151623 [Baudoinia compniacensis UAMH 10762]
c61734.graph_c0	--	--	Molecular Function: hydrolase activity, hydrolyzing O-glycosyl compounds (GO:0004553);; Biological Process: primary metabolic process (GO:0044238);; Biological Process: organic substance metabolic process (GO:0071704);;	--	--	carbohydrate esterase family 16 protein [Baudoinia compniacensis UAMH 10762]
c57293.graph_c0	[J]	Translation, ribosomal structure and biogenesis	Molecular Function: RNA binding (GO:0003723);; Molecular Function: structural constituent of ribosome (GO:0003735);; Biological Process: translation (GO:0006412);; Cellular Component: small ribosomal subunit (GO:0015935);; Biological Process: mycelium development (GO:0043581);;	K02958|4e-79|sbi:SORBI_01g005020|hypothetical protein	40S ribosomal protein S15 GN=RPS15 OS=Elaeis oleifera (American oil palm) PE=2 SV=1	Ribosomal protein S19/S15 [Macrophomina phaseolina MS6]
c57953.graph_c0	[L]	Replication, recombination and repair	Molecular Function: alkylbase DNA N-glycosylase activity (GO:0003905);; Cellular Component: nucleus (GO:0005634);; Biological Process: base-excision repair (GO:0006284);; Cellular Component: plastid (GO:0009536);;	K01247|2e-86|ath:AT3G50880|HhH-GPD base excision DNA repair family protein	--	PREDICTED: DNA-3-methyladenine glycosylase 1-like [Fragaria vesca subsp. vesca]
c33761.graph_c0	--	--	Molecular Function: cytochrome-c oxidase activity (GO:0004129);; Cellular Component: mitochondrial respiratory chain complex IV (GO:0005751);;	K02266|5e-35|zma:100278971|hypothetical protein LOC100278971	Cytochrome c oxidase subunit 6a, mitochondrial (Precursor) GN=COX6A OS=Arabidopsis thaliana (Mouse-ear cress) PE=2 SV=1	unknown [Picea sitchensis]
c76556.graph_c0	[S]	Function unknown	Cellular Component: membrane (GO:0016020);; Molecular Function: transferase activity, transferring phosphorus-containing groups (GO:0016772);;	--	Probable LRR receptor-like serine/threonine-protein kinase At3g47570 (Precursor) GN=At3g47570 OS=Arabidopsis thaliana (Mouse-ear cress) PE=1 SV=1	PREDICTED: probable LRR receptor-like serine/threonine-protein kinase At3g47570-like [Vitis vinifera]
c97816.graph_c0	--	--	Molecular Function: sequence-specific DNA binding transcription factor activity (GO:0003700);; Biological Process: regulation of transcription, DNA-templated (GO:0006355);; Biological Process: response to mechanical stimulus (GO:0009612);; Biological Process: calcium-mediated signaling (GO:0019722);; Molecular Function: sequence-specific DNA binding (GO:0043565);; Molecular Function: protein dime…	K14431|6e-25|vvi:100258619|hypothetical protein LOC100258619	Transcription factor HBP-1b(c38) OS=Triticum aestivum (Wheat) PE=2 SV=1	PREDICTED: transcription factor HBP-1b(c1)-like [Fragaria vesca subsp. vesca]
c52170.graph_c0	[IQR]	--	Cellular Component: nuclear pore (GO:0005643);; Cellular Component: peroxisome (GO:0005777);; Biological Process: fatty acid beta-oxidation (GO:0006635);; Molecular Function: oxidoreductase activity, acting on the CH-OH group of donors, NAD or NADP as acceptor (GO:0016616);; Molecular Function: lyase activity (GO:0016829);; Molecular Function: isomerase activity (GO:0016853);;	--	3-oxoacyl-[acyl-carrier-protein] reductase, chloroplastic (Precursor) GN=CLKR27 OS=Cuphea lanceolata (Cigar flower) PE=2 SV=1	peroxisomal multifunctional enzyme type 2 [Mycosphaerella populorum SO2202]
c103836.graph_c0	--	--	--	--	--	hypothetical protein BofuT4_P010260.1 [Botryotinia fuckeliana T4]
c112305.graph_c0	[E]	Amino acid transport and metabolism	Biological Process: amino acid transport (GO:0006865);; Cellular Component: membrane (GO:0016020);; Biological Process: transmembrane transport (GO:0055085);;	--	--	hypothetical protein AN0856.2 [Aspergillus nidulans FGSC A4]
c84288.graph_c0	[S]	Function unknown	Cellular Component: extracellular region (GO:0005576);;	--	Pathogenesis-related protein 1A1 (Precursor) OS=Solanum lycopersicum (Tomato) PE=2 SV=1	hypothetical protein SNOG_03437 [Phaeosphaeria nodorum SN15]
c74978.graph_c0	[H]	Coenzyme transport and metabolism	Molecular Function: catalytic activity (GO:0003824);; Cellular Component: mitochondrion (GO:0005739);; Biological Process: cellular protein modification process (GO:0006464);;	--	--	PREDICTED: uncharacterized protein LOC101252893 [Solanum lycopersicum]
c109229.graph_c0	[GEPR]	--	Cellular Component: integral component of membrane (GO:0016021);; Molecular Function: transmembrane transporter activity (GO:0022857);; Biological Process: transmembrane transport (GO:0055085);;	--	--	related to inorganic phosphate transporter [Ustilago hordei]
c58895.graph_c0	[J]	Translation, ribosomal structure and biogenesis	Molecular Function: structural constituent of ribosome (GO:0003735);; Cellular Component: ribosome (GO:0005840);; Biological Process: translational elongation (GO:0006414);;	K02943|4e-36|vvi:100241445|hypothetical protein LOC100241445	60S acidic ribosomal protein P2B GN=RPP2B OS=Zea mays (Maize) PE=1 SV=1	hypothetical protein SNOG_04728 [Phaeosphaeria nodorum SN15]
c55064.graph_c0	--	--	--	--	Pentatricopeptide repeat-containing protein At2g13600 GN=PCMP-E76 OS=Arabidopsis thaliana (Mouse-ear cress) PE=3 SV=1	unknown [Picea sitchensis]
c43467.graph_c0	--	--	Molecular Function: zinc ion binding (GO:0008270);;	--	Probable E3 ubiquitin-protein ligase ARI9 GN=ARI9 OS=Arabidopsis thaliana (Mouse-ear cress) PE=2 SV=1	unknown [Picea sitchensis]
c69665.graph_c0	--	--	--	--	--	unknown [Picea sitchensis]
c44278.graph_c0	[E]	Amino acid transport and metabolism	Molecular Function: 5-methyltetrahydropteroyltriglutamate-homocysteine S-methyltransferase activity (GO:0003871);; Cellular Component: cytoplasm (GO:0005737);; Molecular Function: zinc ion binding (GO:0008270);; Biological Process: methionine biosynthetic process (GO:0009086);; Biological Process: methylation (GO:0032259);;	K00549|8e-14|ath:AT3G03780|AtMS2	5-methyltetrahydropteroyltriglutamate--homocysteine methyltransferase GN=CIMS OS=Arabidopsis thaliana (Mouse-ear cress) PE=1 SV=1	predicted protein [Hordeum vulgare subsp. vulgare]
c80347.graph_c0	--	--	--	K09252|3e-30|rcu:RCOM_1833740|Feruloyl esterase B precursor, putative (EC:3.1.1.73)	--	hypothetical protein W97_00140 [Coniosporium apollinis CBS 100218]
c38277.graph_c0	[H]	Coenzyme transport and metabolism	Molecular Function: serine C-palmitoyltransferase activity (GO:0004758);; Biological Process: sphingolipid biosynthetic process (GO:0030148);; Molecular Function: pyridoxal phosphate binding (GO:0030170);; Cellular Component: SPOTS complex (GO:0035339);;	K00654|1e-12|zma:100285632|pco130312	Long chain base biosynthesis protein 2a OS=Oryza sativa subsp. japonica (Rice) PE=2 SV=1	hypothetical protein BAUCODRAFT_66436 [Baudoinia compniacensis UAMH 10762]
c32297.graph_c0	[L]	Replication, recombination and repair	Molecular Function: nucleic acid binding (GO:0003676);; Molecular Function: catalytic activity (GO:0003824);; Biological Process: DNA metabolic process (GO:0006259);;	--	--	putative integrase [Cucumis melo]
c109403.graph_c0	--	--	Biological Process: formation of translation preinitiation complex (GO:0001731);; Molecular Function: translation initiation factor activity (GO:0003743);; Cellular Component: eukaryotic translation initiation factor 3 complex (GO:0005852);; Biological Process: regulation of translational initiation (GO:0006446);; Cellular Component: eukaryotic 43S preinitiation complex (GO:0016282);; Cellular Co…	--	--	hypothetical protein MYCFIDRAFT_150023 [Pseudocercospora fijiensis CIRAD86]
c8466.graph_c0	--	--	Biological Process: fatty acid biosynthetic process (GO:0006633);; Biological Process: response to cold (GO:0009409);; Biological Process: response to light stimulus (GO:0009416);; Cellular Component: membrane (GO:0016020);; Molecular Function: transferase activity, transferring acyl groups other than amino-acyl groups (GO:0016747);;	--	3-ketoacyl-CoA synthase 1 GN=T25K16.11 OS=Arabidopsis thaliana (Mouse-ear cress) PE=2 SV=1	unknown [Picea sitchensis]
c91560.graph_c0	[IQR]	--	Molecular Function: oxidoreductase activity (GO:0016491);; Biological Process: oxidation-reduction process (GO:0055114);;	--	3-oxoacyl-[acyl-carrier-protein] reductase, chloroplastic (Precursor) GN=CLKR27 OS=Cuphea lanceolata (Cigar flower) PE=2 SV=1	hypothetical protein PTT_07902 [Pyrenophora teres f. teres 0-1]
c102786.graph_c0	--	--	--	--	--	hypothetical protein PTRG_10379 [Pyrenophora tritici-repentis Pt-1C-BFP]
c63398.graph_c0	--	--	--	--	Uncharacterized protein At4g22758 GN=At4g22758 OS=Arabidopsis thaliana (Mouse-ear cress) PE=2 SV=1	Pinus taeda anonymous locus 2_3883_01 genomic sequence
c99038.graph_c0	[C]	Energy production and conversion	Biological Process: carbohydrate metabolic process (GO:0005975);; Molecular Function: kinase activity (GO:0016301);; Biological Process: phosphorylation (GO:0016310);; Molecular Function: phosphotransferase activity, alcohol group as acceptor (GO:0016773);;	--	--	hypothetical protein DOTSEDRAFT_73730 [Dothistroma septosporum NZE10]
c72462.graph_c0	--	--	--	--	--	unknown [Picea sitchensis]
c89085.graph_c0	--	--	Cellular Component: membrane (GO:0016020);;	--	--	hypothetical protein BAUCODRAFT_123733 [Baudoinia compniacensis UAMH 10762]
c38663.graph_c0	--	--	--	--	--	hypothetical protein DOTSEDRAFT_68932 [Dothistroma septosporum NZE10]
c89686.graph_c0	--	--	--	--	--	hypothetical protein EMIHUDRAFT_459074 [Emiliania huxleyi CCMP1516]
c68505.graph_c0	--	--	Molecular Function: nucleotide binding (GO:0000166);; Molecular Function: protein kinase activity (GO:0004672);; Cellular Component: plasma membrane (GO:0005886);; Biological Process: phosphorylation (GO:0016310);;	--	Serine/threonine-protein kinase PBS1 GN=PBS1 OS=Arabidopsis thaliana (Mouse-ear cress) PE=1 SV=1	Pinus taeda anonymous locus UMN_1092_01 genomic sequence
c42072.graph_c0	--	--	Biological Process: cellular aromatic compound metabolic process (GO:0006725);; Biological Process: response to stress (GO:0006950);; Biological Process: cellular component organization (GO:0016043);; Biological Process: primary metabolic process (GO:0044238);; Biological Process: cellular biosynthetic process (GO:0044249);; Biological Process: cellular macromolecule metabolic process (GO:0044260…	--	--	unknown [Picea sitchensis]
c49966.graph_c0	[R]	General function prediction only	--	K04523|3e-08|olu:OSTLU_28268|hypothetical protein	Ubiquitin domain-containing protein DSK2a GN=DSK2A OS=Arabidopsis thaliana (Mouse-ear cress) PE=1 SV=2	putative hsc70 cochaperone protein [Neofusicoccum parvum UCRNP2]
c82204.graph_c0	[CR]	--	Molecular Function: zinc ion binding (GO:0008270);; Molecular Function: oxidoreductase activity (GO:0016491);; Biological Process: oxidation-reduction process (GO:0055114);;	--	Putative quinone-oxidoreductase homolog, chloroplastic GN=At4g13010 OS=Arabidopsis thaliana (Mouse-ear cress) PE=2 SV=1	hypothetical protein NECHADRAFT_50006 [Nectria haematococca mpVI 77-13-4]
c109363.graph_c0	--	--	Molecular Function: zinc ion binding (GO:0008270);;	--	--	hypothetical protein DOTSEDRAFT_71889 [Dothistroma septosporum NZE10]
c74112.graph_c0	--	--	Biological Process: transcription, DNA-templated (GO:0006351);; Biological Process: secondary shoot formation (GO:0010223);;	--	Scarecrow-like protein 18 GN=F20N2.1 OS=Arabidopsis thaliana (Mouse-ear cress) PE=2 SV=1	lateral suppressor protein [Nicotiana tabacum]
c74877.graph_c1	[L]	Replication, recombination and repair	Molecular Function: nucleic acid binding (GO:0003676);; Molecular Function: ATP binding (GO:0005524);; Molecular Function: ATP-dependent helicase activity (GO:0008026);;	K12820|0.0|ppp:PHYPADRAFT_176656|hypothetical protein	Probable pre-mRNA-splicing factor ATP-dependent RNA helicase GN=At2g47250 OS=Arabidopsis thaliana (Mouse-ear cress) PE=2 SV=1	predicted protein [Physcomitrella patens subsp. patens]
c103634.graph_c0	--	--	Molecular Function: carnitine O-acetyltransferase activity (GO:0004092);;	--	--	hypothetical protein SNOG_05975 [Phaeosphaeria nodorum SN15]
c98374.graph_c0	--	--	--	--	Glycine-rich cell wall structural protein 1.8 (Precursor) OS=Phaseolus vulgaris (Kidney bean) PE=2 SV=1	hypothetical protein DOTSEDRAFT_71449 [Dothistroma septosporum NZE10]
c37862.graph_c0	[ER]	--	Molecular Function: zinc ion binding (GO:0008270);; Molecular Function: oxidoreductase activity (GO:0016491);; Biological Process: oxidation-reduction process (GO:0055114);;	--	L-idonate 5-dehydrogenase OS=Vitis vinifera (Grape) PE=1 SV=2	hypothetical protein PTT_05145 [Pyrenophora teres f. teres 0-1]
c73106.graph_c1	--	--	Biological Process: polysaccharide biosynthetic process (GO:0000271);; Molecular Function: actin binding (GO:0003779);; Cellular Component: cytosol (GO:0005829);; Biological Process: glucose catabolic process (GO:0006007);; Biological Process: multidimensional cell growth (GO:0009825);; Biological Process: cell tip growth (GO:0009932);; Biological Process: regulation of hormone levels (GO:0010817…	--	--	predicted protein [Populus trichocarpa]
c63843.graph_c0	[I]	Lipid transport and metabolism	--	--	Acyl-CoA-binding protein OS=Brassica napus (Rape) PE=3 SV=1	hypothetical protein BAUCODRAFT_94976 [Baudoinia compniacensis UAMH 10762]
c54613.graph_c1	--	--	--	--	--	hypothetical protein COCHEDRAFT_1137897 [Bipolaris maydis C5]
c34303.graph_c0	--	--	Molecular Function: 3-oxo-5-alpha-steroid 4-dehydrogenase activity (GO:0003865);; Cellular Component: cytoplasm (GO:0005737);; Biological Process: response to light stimulus (GO:0009416);; Molecular Function: sterol 5-alpha reductase activity (GO:0009917);; Biological Process: brassinosteroid homeostasis (GO:0010268);; Cellular Component: integral component of membrane (GO:0016021);; Biological P…	K09591|1e-105|pop:POPTR_576916|sterol 5-alpha reductase	Steroid 5-alpha-reductase DET2 GN=T8P21.4 OS=Arabidopsis thaliana (Mouse-ear cress) PE=1 SV=2	unknown [Picea sitchensis]
c114053.graph_c0	[C]	Energy production and conversion	Molecular Function: cytochrome-c oxidase activity (GO:0004129);; Molecular Function: iron ion binding (GO:0005506);; Cellular Component: mitochondrial inner membrane (GO:0005743);; Biological Process: oxidative phosphorylation (GO:0006119);; Molecular Function: electron carrier activity (GO:0009055);; Biological Process: aerobic respiration (GO:0009060);; Cellular Component: integral component of…	K02256|4e-25|ota:OstapMp40|Cox1_2	Cytochrome c oxidase subunit 1 GN=COX1 OS=Prototheca wickerhamii PE=3 SV=1	oxidase I fragment,cytochrome
c80355.graph_c0	--	--	Biological Process: fatty acid beta-oxidation (GO:0006635);;	--	--	Os03g0766800 [Oryza sativa Japonica Group]
c48422.graph_c0	[O]	Posttranslational modification, protein turnover, chaperones	Molecular Function: ATP binding (GO:0005524);; Biological Process: response to stress (GO:0006950);;	--	Heat shock cognate 70 kDa protein 1 GN=HSC-I OS=Solanum lycopersicum (Tomato) PE=2 SV=1	HSP70 [Populus alba]
c88241.graph_c0	--	--	Biological Process: lipid metabolic process (GO:0006629);; Molecular Function: hydrolase activity, acting on ester bonds (GO:0016788);;	--	--	rhamnogalacturonan acetylesterase RgaE [Talaromyces stipitatus ATCC 10500]
c40731.graph_c0	--	--	Molecular Function: pyridoxamine-phosphate oxidase activity (GO:0004733);; Molecular Function: FMN binding (GO:0010181);; Biological Process: pyridoxal phosphate biosynthetic process (GO:0042823);; Biological Process: oxidation-reduction process (GO:0055114);;	--	--	hypothetical protein BAUCODRAFT_122945 [Baudoinia compniacensis UAMH 10762]
c72509.graph_c0	[KL]	--	Cellular Component: core TFIIH complex (GO:0000439);; Molecular Function: DNA binding (GO:0003677);; Molecular Function: ATP-dependent DNA helicase activity (GO:0004003);; Molecular Function: ATP binding (GO:0005524);; Cellular Component: cytoplasm (GO:0005737);; Biological Process: nucleotide-excision repair (GO:0006289);; Biological Process: response to toxic substance (GO:0009636);; Biological…	K10843|0.0|vvi:100250174|hypothetical protein LOC100250174	DNA repair helicase XPB1 GN=XPB1 OS=Arabidopsis thaliana (Mouse-ear cress) PE=2 SV=3	unknown [Picea sitchensis]
c72742.graph_c3	--	--	--	--	Pentatricopeptide repeat-containing protein At4g02750 GN=PCMP-H24 OS=Arabidopsis thaliana (Mouse-ear cress) PE=3 SV=1	Pinus taeda anonymous locus 0_12580_02 genomic sequence
c52198.graph_c0	--	--	Molecular Function: protein phosphatase inhibitor activity (GO:0004864);; Biological Process: regulation of signal transduction (GO:0009966);; Biological Process: regulation of phosphoprotein phosphatase activity (GO:0043666);;	--	Uncharacterized protein At1g10890 GN=At1g10890 OS=Arabidopsis thaliana (Mouse-ear cress) PE=1 SV=1	hypothetical protein SNOG_11058 [Phaeosphaeria nodorum SN15]
c101851.graph_c0	[I]	Lipid transport and metabolism	Molecular Function: acyl-CoA dehydrogenase activity (GO:0003995);; Molecular Function: heme binding (GO:0020037);; Molecular Function: flavin adenine dinucleotide binding (GO:0050660);; Biological Process: oxidation-reduction process (GO:0055114);;	--	Isovaleryl-CoA dehydrogenase, mitochondrial (Precursor) GN=IVD OS=Solanum tuberosum (Potato) PE=1 SV=2	hypothetical protein COCHEDRAFT_1177543 [Bipolaris maydis C5]
c65918.graph_c0	--	--	Molecular Function: oxidoreductase activity (GO:0016491);; Biological Process: single-organism metabolic process (GO:0044710);;	--	3-oxo-Delta(4,5)-steroid 5-beta-reductase GN=T22A6.50 OS=Arabidopsis thaliana (Mouse-ear cress) PE=1 SV=1	unknown [Picea sitchensis]
c69444.graph_c0	[I]	Lipid transport and metabolism	Molecular Function: hydroxymethylglutaryl-CoA reductase (NADPH) activity (GO:0004420);; Biological Process: isoprenoid biosynthetic process (GO:0008299);; Biological Process: coenzyme A metabolic process (GO:0015936);; Cellular Component: integral component of membrane (GO:0016021);; Molecular Function: NADP binding (GO:0050661);; Biological Process: oxidation-reduction process (GO:0055114);;	K00021|0.0|ppp:PHYPADRAFT_189945|hypothetical protein	3-hydroxy-3-methylglutaryl-coenzyme A reductase 1 GN=HMG1 OS=Gossypium hirsutum (Upland cotton) PE=3 SV=1	unknown [Picea sitchensis]
c40582.graph_c0	--	--	--	--	--	unknown [Picea sitchensis]
c77905.graph_c0	--	--	Molecular Function: DNA binding (GO:0003677);; Cellular Component: nucleus (GO:0005634);; Biological Process: regulation of transcription, DNA-templated (GO:0006355);; Biological Process: response to stimulus (GO:0050896);;	--	NAC domain-containing protein 68 OS=Oryza sativa subsp. japonica (Rice) PE=2 SV=1	unknown [Picea sitchensis]
c52840.graph_c0	--	--	Molecular Function: phospholipid binding (GO:0005543);;	--	Oxysterol-binding protein-related protein 1D GN=ORP1D OS=Arabidopsis thaliana (Mouse-ear cress) PE=2 SV=1	hypothetical protein MYCGRDRAFT_108367 [Zymoseptoria tritici IPO323]
c71009.graph_c0	--	--	--	--	U-box domain-containing protein 38 GN=PUB38 OS=Arabidopsis thaliana (Mouse-ear cress) PE=1 SV=1	PREDICTED: U-box domain-containing protein 40 [Vitis vinifera]
c72555.graph_c0	--	--	Biological Process: organic substance metabolic process (GO:0071704);;	--	Classical arabinogalactan protein 9 (Precursor) GN=AGP9 OS=Arabidopsis thaliana (Mouse-ear cress) PE=1 SV=2	unknown [Picea sitchensis]
c81682.graph_c0	--	--	Molecular Function: peptidase activity (GO:0008233);;	--	Vegetative cell wall protein gp1 (Precursor) GN=GP1 OS=Chlamydomonas reinhardtii (Chlamydomonas smithii) PE=2 SV=1	(Trans)glycosidase [Glarea lozoyensis ATCC 20868]
c11457.graph_c0	--	--	Molecular Function: nucleotide binding (GO:0000166);; Molecular Function: nucleic acid binding (GO:0003676);;	--	--	hypothetical protein SNOG_02077 [Phaeosphaeria nodorum SN15]
c36805.graph_c0	--	--	Cellular Component: exocyst (GO:0000145);; Cellular Component: cytosol (GO:0005829);; Biological Process: exocytosis (GO:0006887);;	--	--	unknown [Picea sitchensis]
c74018.graph_c0	--	--	Molecular Function: SNAP receptor activity (GO:0005484);; Cellular Component: trans-Golgi network (GO:0005802);; Biological Process: protein targeting to vacuole (GO:0006623);; Biological Process: membrane fusion (GO:0006944);; Cellular Component: membrane (GO:0016020);; Cellular Component: trans-Golgi network transport vesicle (GO:0030140);; Biological Process: Golgi vesicle transport (GO:004819…	K08498|4e-70|pop:POPTR_817835|hypothetical protein	Syntaxin-61 GN=F3M18.7 OS=Arabidopsis thaliana (Mouse-ear cress) PE=1 SV=1	hypothetical protein PRUPE_ppa010587mg [Prunus persica]
c38847.graph_c0	--	--	--	--	--	putative oxidase-like protein [Neofusicoccum parvum UCRNP2]
c91494.graph_c0	--	--	Cellular Component: Golgi membrane (GO:0000139);; Cellular Component: integral component of membrane (GO:0016021);;	--	--	hypothetical protein BAUCODRAFT_77621 [Baudoinia compniacensis UAMH 10762]
c75891.graph_c0	[E]	Amino acid transport and metabolism	Molecular Function: transaminase activity (GO:0008483);; Biological Process: aromatic amino acid family catabolic process (GO:0009074);; Molecular Function: pyridoxal phosphate binding (GO:0030170);; Biological Process: cellular biosynthetic process (GO:0044249);; Biological Process: small molecule biosynthetic process (GO:0044283);; Cellular Component: cytoplasmic part (GO:0044444);; Biological …	K00815|1e-174|vvi:100253895|hypothetical protein LOC100253895	Nicotianamine aminotransferase A GN=naat-A OS=Hordeum vulgare (Barley) PE=1 SV=2	unknown [Picea sitchensis]
c62704.graph_c0	--	--	Molecular Function: DNA binding (GO:0003677);; Molecular Function: DNA-directed RNA polymerase activity (GO:0003899);; Cellular Component: nucleus (GO:0005634);; Biological Process: transcription, DNA-templated (GO:0006351);;	K03005|2e-88|ppp:PHYPADRAFT_169823|hypothetical protein	--	unknown [Picea sitchensis]
c87527.graph_c0	--	--	--	--	Pentatricopeptide repeat-containing protein At3g03580 GN=PCMP-H23 OS=Arabidopsis thaliana (Mouse-ear cress) PE=2 SV=1	unknown [Picea sitchensis]
c46485.graph_c0	[J]	Translation, ribosomal structure and biogenesis	Molecular Function: structural constituent of ribosome (GO:0003735);; Molecular Function: dihydroorotate dehydrogenase activity (GO:0004152);; Cellular Component: ribosome (GO:0005840);; Biological Process: UMP biosynthetic process (GO:0006222);; Biological Process: translation (GO:0006412);; Biological Process: oxidation-reduction process (GO:0055114);;	K02917|3e-37|pop:POPTR_814022|hypothetical protein	60S ribosomal protein L35a-1 GN=RPL35AA OS=Arabidopsis thaliana (Mouse-ear cress) PE=3 SV=1	hypothetical protein BAUCODRAFT_147475 [Baudoinia compniacensis UAMH 10762]
c55898.graph_c0	--	--	--	--	--	PREDICTED: CRAL-TRIO domain-containing protein T23G5.2-like [Brachypodium distachyon]
c84526.graph_c0	--	--	Cellular Component: mitochondrion (GO:0005739);;	--	Pentatricopeptide repeat-containing protein At2g35030, mitochondrial (Precursor) GN=PCMP-E15 OS=Arabidopsis thaliana (Mouse-ear cress) PE=2 SV=1	unknown [Picea sitchensis]
c54145.graph_c0	--	--	Biological Process: ceramide metabolic process (GO:0006672);; Cellular Component: integral component of membrane (GO:0016021);; Molecular Function: hydrolase activity, acting on carbon-nitrogen (but not peptide) bonds, in linear amides (GO:0016811);;	--	--	unknown [Picea sitchensis]
c33674.graph_c0	--	--	--	--	--	unknown [Picea sitchensis]
c78153.graph_c0	--	--	Biological Process: very long-chain fatty acid metabolic process (GO:0000038);; Cellular Component: nucleus (GO:0005634);; Cellular Component: endoplasmic reticulum (GO:0005783);; Biological Process: fatty acid biosynthetic process (GO:0006633);; Biological Process: response to cold (GO:0009409);; Biological Process: response to light stimulus (GO:0009416);; Biological Process: epidermal cell dif…	--	3-ketoacyl-CoA synthase 10 GN=T1D16.11 OS=Arabidopsis thaliana (Mouse-ear cress) PE=1 SV=2	unknown [Picea sitchensis]
c67274.graph_c0	--	--	--	--	--	hypothetical protein SELMODRAFT_439555 [Selaginella moellendorffii]
c1487.graph_c0	--	--	Molecular Function: catalytic activity (GO:0003824);;	--	Formin-like protein 6 OS=Oryza sativa subsp. japonica (Rice) PE=2 SV=2	glycoside hydrolase [Dacryopinax sp. DJM-731 SS1]
c112162.graph_c0	--	--	Molecular Function: magnesium ion binding (GO:0000287);; Molecular Function: ATP binding (GO:0005524);; Cellular Component: intracellular (GO:0005622);; Biological Process: organic acid metabolic process (GO:0006082);; Biological Process: acetyl-CoA biosynthetic process (GO:0006085);; Molecular Function: acetate kinase activity (GO:0008776);; Biological Process: phosphorylation (GO:0016310);;	--	--	hypothetical protein DOTSEDRAFT_70870 [Dothistroma septosporum NZE10]
c103174.graph_c0	--	--	--	--	--	hypothetical protein SORBIDRAFT_06g028510 [Sorghum bicolor]
c56764.graph_c0	--	--	--	--	Pentatricopeptide repeat-containing protein At2g03880, mitochondrial (Precursor) GN=PCMP-H44 OS=Arabidopsis thaliana (Mouse-ear cress) PE=2 SV=1	Pinus taeda anonymous locus 0_12580_02 genomic sequence
c110267.graph_c0	--	--	--	--	--	carbohydrate-binding module family 48 protein [Baudoinia compniacensis UAMH 10762]
c94655.graph_c0	--	--	--	--	--	hypothetical protein COCSUDRAFT_56672 [Coccomyxa subellipsoidea C-169]
c114022.graph_c0	[I]	Lipid transport and metabolism	Molecular Function: acyl-CoA dehydrogenase activity (GO:0003995);; Molecular Function: flavin adenine dinucleotide binding (GO:0050660);; Biological Process: oxidation-reduction process (GO:0055114);;	--	--	hypothetical protein BAUCODRAFT_32934 [Baudoinia compniacensis UAMH 10762]
c88752.graph_c0	--	--	--	--	Pentatricopeptide repeat-containing protein At1g06145 GN=T21E18.20 OS=Arabidopsis thaliana (Mouse-ear cress) PE=2 SV=2	unknown [Picea sitchensis]
c64519.graph_c0	[GEPR]	--	Biological Process: carbohydrate transport (GO:0008643);; Cellular Component: integral component of membrane (GO:0016021);; Molecular Function: substrate-specific transmembrane transporter activity (GO:0022891);; Biological Process: transmembrane transport (GO:0055085);;	--	Probable polyol transporter 6 GN=PLT6 OS=Arabidopsis thaliana (Mouse-ear cress) PE=2 SV=2	hypothetical protein BAUCODRAFT_492902 [Baudoinia compniacensis UAMH 10762]
c107462.graph_c0	[E]	Amino acid transport and metabolism	Molecular Function: 3-isopropylmalate dehydratase activity (GO:0003861);; Biological Process: leucine biosynthetic process (GO:0009098);; Cellular Component: 3-isopropylmalate dehydratase complex (GO:0009316);; Molecular Function: 4 iron, 4 sulfur cluster binding (GO:0051539);;	K01702|3e-31|olu:OSTLU_28677|hypothetical protein	--	hypothetical protein MYCFIDRAFT_51855 [Pseudocercospora fijiensis CIRAD86]
c77822.graph_c0	--	--	Cellular Component: nucleosome (GO:0000786);; Molecular Function: DNA binding (GO:0003677);; Cellular Component: nucleus (GO:0005634);; Biological Process: nucleosome assembly (GO:0006334);; Molecular Function: protein heterodimerization activity (GO:0046982);;	--	Histone H2B.2 OS=Zea mays (Maize) PE=2 SV=3	unknown [Picea sitchensis]
c31659.graph_c0	--	--	--	--	--	uncharacterized protein CPUR_02051 [Claviceps purpurea 20.1]
c49173.graph_c0	--	--	Cellular Component: nuclear chromosome (GO:0000228);; Biological Process: mitotic cell cycle (GO:0000278);; Molecular Function: four-way junction DNA binding (GO:0000400);; Biological Process: meiotic mismatch repair (GO:0000710);; Biological Process: double-strand break repair via homologous recombination (GO:0000724);; Molecular Function: damaged DNA binding (GO:0003684);; Molecular Function: A…	--	DNA mismatch repair protein MSH1, mitochondrial (Precursor) GN=K7M2.9 OS=Arabidopsis thaliana (Mouse-ear cress) PE=1 SV=1	ATP binding protein, putative [Ricinus communis]
c93332.graph_c0	[P]	Inorganic ion transport and metabolism	Molecular Function: calcium-transporting ATPase activity (GO:0005388);; Molecular Function: ATP binding (GO:0005524);; Biological Process: calcium ion transport (GO:0006816);; Cellular Component: integral component of membrane (GO:0016021);; Molecular Function: metal ion binding (GO:0046872);;	K05853|8e-41|ppp:PHYPADRAFT_222630|hypothetical protein	Calcium-transporting ATPase 3, endoplasmic reticulum-type OS=Arabidopsis thaliana (Mouse-ear cress) PE=2 SV=3	ATPase P-type K/Mg/Cd/Cu/Zn/Na/Ca/Na/H-transporter [Macrophomina phaseolina MS6]
c100613.graph_c0	--	--	Molecular Function: enzyme inhibitor activity (GO:0004857);; Molecular Function: pectinesterase activity (GO:0030599);; Biological Process: negative regulation of catalytic activity (GO:0043086);;	--	--	unknown [Picea sitchensis]
c82489.graph_c0	[C]	Energy production and conversion	Cellular Component: vacuolar proton-transporting V-type ATPase, V1 domain (GO:0000221);; Cellular Component: fungal-type vacuole membrane (GO:0000329);; Molecular Function: ATP binding (GO:0005524);; Biological Process: cellular calcium ion homeostasis (GO:0006874);; Biological Process: vacuolar acidification (GO:0007035);; Biological Process: ATP hydrolysis coupled proton transport (GO:0015991);…	--	V-type proton ATPase subunit B 2 OS=Hordeum vulgare (Barley) PE=2 SV=1	V-type ATPase, B subunit, putative [Talaromyces marneffei ATCC 18224]
c60428.graph_c0	--	--	Cellular Component: mitochondrion (GO:0005739);; Cellular Component: plastid (GO:0009536);;	--	--	unknown [Picea sitchensis]
c99970.graph_c0	--	--	Biological Process: polysaccharide biosynthetic process (GO:0000271);; Cellular Component: vacuole (GO:0005773);; Molecular Function: carbon-monoxide oxygenase activity (GO:0008805);; Cellular Component: chloroplast (GO:0009507);; Biological Process: multidimensional cell growth (GO:0009825);; Biological Process: cell tip growth (GO:0009932);; Biological Process: regulation of hormone levels (GO:…	K08360|8e-34|pop:POPTR_824927|carbon-monoxide oxygenase (EC:1.16.1.7)	Ascorbate-specific transmembrane electron transporter 1 GN=ZCYB OS=Zea mays (Maize) PE=1 SV=1	unknown [Medicago truncatula]
c111463.graph_c0	--	--	Molecular Function: serine-type endopeptidase activity (GO:0004252);; Cellular Component: extracellular space (GO:0005615);; Biological Process: proteolysis (GO:0006508);; Cellular Component: fungal-type cell wall (GO:0009277);; Cellular Component: cell septum (GO:0030428);; Molecular Function: tripeptide aminopeptidase activity (GO:0045148);; Molecular Function: metal ion binding (GO:0046872);;	--	--	aorsin [Aspergillus oryzae RIB40]
c23314.graph_c0	[O]	Posttranslational modification, protein turnover, chaperones	Molecular Function: catalytic activity (GO:0003824);; Cellular Component: nucleus (GO:0005634);; Biological Process: negative regulation of transcription from RNA polymerase III promoter (GO:0016480);;	--	--	hypothetical protein BAUCODRAFT_50441, partial [Baudoinia compniacensis UAMH 10762]
c66159.graph_c0	--	--	--	--	Desiccation-related protein clone PCC6-19 OS=Craterostigma plantagineum (Blue gem) PE=2 SV=1	dehydrin-like protein 2a [Alternaria brassicicola]
c11552.graph_c0	--	--	Molecular Function: binding (GO:0005488);; Biological Process: transcription, DNA-templated (GO:0006351);;	--	--	hypothetical protein MYCFIDRAFT_30129 [Pseudocercospora fijiensis CIRAD86]
c34199.graph_c0	--	--	--	--	--	unknown [Picea sitchensis]
c3646.graph_c0	[E]	Amino acid transport and metabolism	Biological Process: alcohol metabolic process (GO:0006066);; Molecular Function: choline dehydrogenase activity (GO:0008812);; Molecular Function: flavin adenine dinucleotide binding (GO:0050660);; Biological Process: oxidation-reduction process (GO:0055114);;	--	--	hypothetical protein MYCGRDRAFT_67933 [Zymoseptoria tritici IPO323]
c54918.graph_c0	--	--	Molecular Function: peroxidase activity (GO:0004601);;	--	--	hypothetical protein DOTSEDRAFT_132104 [Dothistroma septosporum NZE10]
c3463.graph_c0	[R]	General function prediction only	Cellular Component: intracellular (GO:0005622);; Molecular Function: galactose 1-dehydrogenase activity (GO:0019151);; Biological Process: galactonate metabolic process (GO:0019583);; Biological Process: oxidation-reduction process (GO:0055114);;	--	--	hypothetical protein BAUCODRAFT_407696 [Baudoinia compniacensis UAMH 10762]
c105240.graph_c0	[P]	Inorganic ion transport and metabolism	Cellular Component: integral component of membrane (GO:0016021);; Biological Process: transmembrane transport (GO:0055085);;	--	--	hypothetical protein SNOG_14008 [Phaeosphaeria nodorum SN15]
c51009.graph_c0	[Q]	Secondary metabolites biosynthesis, transport and catabolism	Molecular Function: copper ion binding (GO:0005507);; Biological Process: lignin catabolic process (GO:0046274);; Cellular Component: apoplast (GO:0048046);; Molecular Function: hydroquinone:oxygen oxidoreductase activity (GO:0052716);; Biological Process: oxidation-reduction process (GO:0055114);;	--	Laccase-3 (Precursor) GN=LAC3 OS=Arabidopsis thaliana (Mouse-ear cress) PE=2 SV=2	laccase [Picea abies]
c66515.graph_c0	--	--	--	--	Glutelin-2 (Precursor) OS=Zea mays (Maize) PE=1 SV=1	unknown [Picea sitchensis]
c69456.graph_c0	--	--	Molecular Function: nucleotide binding (GO:0000166);; Cellular Component: vacuole (GO:0005773);; Cellular Component: Golgi apparatus (GO:0005794);; Cellular Component: cytosol (GO:0005829);; Cellular Component: plasma membrane (GO:0005886);; Molecular Function: zinc ion binding (GO:0008270);; Cellular Component: chloroplast thylakoid membrane (GO:0009535);; Cellular Component: chloroplast envelop…	--	Putative quinone-oxidoreductase homolog, chloroplastic GN=At4g13010 OS=Arabidopsis thaliana (Mouse-ear cress) PE=2 SV=1	Pinus taeda anonymous locus CL887Contig1_04 genomic sequence
c42118.graph_c0	[G]	Carbohydrate transport and metabolism	Molecular Function: transporter activity (GO:0005215);; Biological Process: transport (GO:0006810);; Cellular Component: integral component of membrane (GO:0016021);;	--	Probable aquaporin NIP-type OS=Nicotiana alata (Winged tobacco) PE=2 SV=1	hypothetical protein DOTSEDRAFT_61285 [Dothistroma septosporum NZE10]
c78027.graph_c0	[F]	Nucleotide transport and metabolism	Molecular Function: orotate phosphoribosyltransferase activity (GO:0004588);; Molecular Function: orotidine-5'-phosphate decarboxylase activity (GO:0004590);; Cellular Component: cytosol (GO:0005829);; Biological Process: 'de novo' pyrimidine nucleobase biosynthetic process (GO:0006207);; Biological Process: cellular response to phosphate starvation (GO:0016036);; Biological Process: 'de novo' UM…	K13421|0.0|ppp:PHYPADRAFT_109596|hypothetical protein	Orotidine 5&apos;-phosphate decarboxylase (Fragment) GN=PYR5-6 OS=Nicotiana tabacum (Common tobacco) PE=2 SV=1	unknown [Picea sitchensis]
c95818.graph_c0	--	--	Molecular Function: nucleotide binding (GO:0000166);;	--	TMV resistance protein N GN=N OS=Nicotiana glutinosa (Tobacco) PE=1 SV=1	TIR-NBS-LRR-TIR type disease resistance protein [Medicago truncatula]
c55665.graph_c0	[R]	General function prediction only	--	--	Autophagy-related protein 18g GN=ATG18G OS=Arabidopsis thaliana (Mouse-ear cress) PE=2 SV=1	unnamed protein product [Vitis vinifera]
c29350.graph_c0	--	--	--	--	--	hypothetical protein SNOG_10707 [Phaeosphaeria nodorum SN15]
c107903.graph_c0	--	--	Molecular Function: sequence-specific DNA binding transcription factor activity (GO:0003700);; Cellular Component: nucleus (GO:0005634);; Biological Process: regulation of transcription, DNA-templated (GO:0006355);; Biological Process: epidermis development (GO:0008544);; Biological Process: anatomical structure morphogenesis (GO:0009653);; Molecular Function: sequence-specific DNA binding (GO:00…	--	Homeobox-leucine zipper protein PROTODERMAL FACTOR 2 GN=PDF2 OS=Arabidopsis thaliana (Mouse-ear cress) PE=2 SV=1	homeobox 1 [Picea abies]
c54231.graph_c0	--	--	--	--	--	unknown [Picea sitchensis]
c3123.graph_c0	--	--	--	--	Pentatricopeptide repeat-containing protein At3g06920 GN=At3g06920 OS=Arabidopsis thaliana (Mouse-ear cress) PE=2 SV=1	unnamed protein product [Vitis vinifera]
c83742.graph_c0	--	--	Molecular Function: hydrolase activity (GO:0016787);;	--	--	hypothetical protein W97_04058 [Coniosporium apollinis CBS 100218]
c73076.graph_c0	--	--	Molecular Function: cysteine-type endopeptidase activity (GO:0004197);; Biological Process: proteolysis (GO:0006508);; Biological Process: regulation of catalytic activity (GO:0050790);;	--	Cysteine proteinase 3 (Precursor) GN=CYP-3 OS=Solanum lycopersicum (Tomato) PE=1 SV=1	unknown [Picea sitchensis]
c80263.graph_c0	--	--	--	--	--	unknown [Picea sitchensis]
c58016.graph_c0	[RTKL]	--	Biological Process: MAPK cascade (GO:0000165);; Molecular Function: protein serine/threonine kinase activity (GO:0004674);; Molecular Function: ATP binding (GO:0005524);; Biological Process: protein phosphorylation (GO:0006468);;	--	Serine/threonine-protein kinase CTR1 GN=CTR1 OS=Arabidopsis thaliana (Mouse-ear cress) PE=1 SV=1	PREDICTED: serine/threonine-protein kinase CTR1-like [Glycine max]
c72894.graph_c0	--	--	Biological Process: response to water deprivation (GO:0009414);; Biological Process: stomatal closure (GO:0090332);;	--	--	U2 small nuclear ribonucleoprotein auxiliary factor 35 kDa subunit-related protein 1, putative isoform 1 [Theobroma cacao]
c72237.graph_c0	--	--	--	--	--	unknown [Picea sitchensis]
c32492.graph_c0	--	--	--	--	Early nodulin-75 (Precursor) GN=ENOD2B OS=Glycine max (Soybean) PE=2 SV=2	hypothetical protein DOTSEDRAFT_68220 [Dothistroma septosporum NZE10]
c97958.graph_c0	[J]	Translation, ribosomal structure and biogenesis	Cellular Component: ribosome (GO:0005840);; Biological Process: ribosome biogenesis (GO:0042254);;	K02936|2e-44|vvi:100266932|hypothetical protein LOC100266932	60S ribosomal protein L7a-2 GN=RPL7AB OS=Arabidopsis thaliana (Mouse-ear cress) PE=1 SV=1	hypothetical protein MYCFIDRAFT_153182 [Pseudocercospora fijiensis CIRAD86]
c58392.graph_c0	--	--	Cellular Component: mitochondrial matrix (GO:0005759);;	--	Uncharacterized protein At2g39795, mitochondrial (Precursor) GN=At2g39795 OS=Arabidopsis thaliana (Mouse-ear cress) PE=1 SV=1	unknown [Picea sitchensis]
c65034.graph_c0	--	--	--	--	--	unnamed protein product [Vitis vinifera]
c107863.graph_c0	--	--	--	K13210|3e-09|ppp:PHYPADRAFT_80579|hypothetical protein	Glutenin, high molecular weight subunit DY10 (Precursor) GN=GLU-D1-2B OS=Triticum aestivum (Wheat) PE=3 SV=1	hypothetical protein MYCFIDRAFT_211848 [Pseudocercospora fijiensis CIRAD86]
c74450.graph_c0	[I]	Lipid transport and metabolism	Molecular Function: nucleotide binding (GO:0000166);; Molecular Function: enoyl-[acyl-carrier-protein] reductase (NADH) activity (GO:0004318);; Molecular Function: copper ion binding (GO:0005507);; Cellular Component: fatty acid synthase complex (GO:0005835);; Biological Process: acetyl-CoA metabolic process (GO:0006084);; Biological Process: fatty acid biosynthetic process (GO:0006633);; Biologi…	K00208|1e-149|vvi:100241680|hypothetical protein LOC100241680	Enoyl-[acyl-carrier-protein] reductase [NADH], chloroplastic (Precursor) OS=Brassica napus (Rape) PE=1 SV=2	unknown [Picea sitchensis]
c91356.graph_c0	--	--	--	--	Chromatin assembly factor 1 subunit FSM OS=Oryza sativa subsp. japonica (Rice) PE=2 SV=1	hypothetical protein FOMMEDRAFT_153896 [Fomitiporia mediterranea MF3/22]
c71404.graph_c0	--	--	Molecular Function: serine-type carboxypeptidase activity (GO:0004185);; Cellular Component: extracellular region (GO:0005576);; Biological Process: proteolysis (GO:0006508);; Biological Process: systemic acquired resistance (GO:0009627);; Biological Process: response to endoplasmic reticulum stress (GO:0034976);;	K09646|1e-152|vvi:100267109|hypothetical protein LOC100267109	Serine carboxypeptidase-like 51 (Precursor) GN=SCPL51 OS=Arabidopsis thaliana (Mouse-ear cress) PE=2 SV=2	Serine carboxypeptidase-like 51 [Theobroma cacao]
c46953.graph_c0	[J]	Translation, ribosomal structure and biogenesis	Molecular Function: RNA binding (GO:0003723);; Molecular Function: structural constituent of ribosome (GO:0003735);; Cellular Component: nucleolus (GO:0005730);; Cellular Component: vacuole (GO:0005773);; Cellular Component: plasma membrane (GO:0005886);; Biological Process: translation (GO:0006412);; Cellular Component: chloroplast (GO:0009507);; Cellular Component: cytosolic large ribosomal sub…	K02938|1e-108|rcu:RCOM_1544580|60S ribosomal protein L8, putative	60S ribosomal protein L8 GN=RPL8 OS=Solanum lycopersicum (Tomato) PE=2 SV=1	60S ribosomal protein L8, putative [Ricinus communis]
c64227.graph_c0	--	--	--	--	--	hypothetical protein BAUCODRAFT_33231 [Baudoinia compniacensis UAMH 10762]
c71223.graph_c0	--	--	--	--	Pentatricopeptide repeat-containing protein At1g71210 GN=At1g71210 OS=Arabidopsis thaliana (Mouse-ear cress) PE=2 SV=1	PREDICTED: pentatricopeptide repeat-containing protein At1g71210-like [Vitis vinifera]
c81044.graph_c0	--	--	--	--	B3 domain-containing protein Os11g0197600 OS=Oryza sativa subsp. japonica (Rice) PE=2 SV=1	predicted protein [Physcomitrella patens subsp. patens]
c67574.graph_c0	--	--	Molecular Function: catalytic activity (GO:0003824);;	--	--	predicted protein [Physcomitrella patens subsp. patens]
c62411.graph_c0	[TK]	--	Molecular Function: DNA binding (GO:0003677);; Molecular Function: chromatin binding (GO:0003682);; Biological Process: regulation of cellular process (GO:0050794);;	--	Two-component response regulator ARR2 OS=Arabidopsis thaliana (Mouse-ear cress) PE=1 SV=1	unknown [Picea sitchensis]
c84637.graph_c0	--	--	Molecular Function: protein serine/threonine kinase activity (GO:0004674);; Molecular Function: ATP binding (GO:0005524);; Cellular Component: autophagic vacuole (GO:0005776);; Biological Process: protein phosphorylation (GO:0006468);;	--	--	Ca2+/calmodulin-dependent protein kinase [Zymoseptoria tritici IPO323]
c37246.graph_c0	[J]	Translation, ribosomal structure and biogenesis	--	K02989|5e-12|ota:Ot07g00060|RS5_CICAR 40S ribosomal protein S5 (ISS)	40S ribosomal protein S5 (Fragment) GN=RPS5 OS=Nicotiana plumbaginifolia (Leadwort-leaved tobacco) PE=2 SV=1	40S ribosomal protein S5-B [Pyrenophora tritici-repentis Pt-1C-BFP]
c57851.graph_c1	[L]	Replication, recombination and repair	Molecular Function: catalytic activity (GO:0003824);; Molecular Function: organic cyclic compound binding (GO:0097159);; Molecular Function: heterocyclic compound binding (GO:1901363);;	--	Protein STICHEL GN=STI OS=Arabidopsis thaliana (Mouse-ear cress) PE=1 SV=2	replication factor C / DNA polymerase III gamma-tau subunit, putative [Ricinus communis]
c42683.graph_c0	[O]	Posttranslational modification, protein turnover, chaperones	Molecular Function: ATP binding (GO:0005524);; Biological Process: nitrogen compound metabolic process (GO:0006807);; Biological Process: response to stress (GO:0006950);; Molecular Function: nickel cation binding (GO:0016151);;	--	Heat shock 70 kDa protein GN=HSP70 OS=Achlya klebsiana PE=2 SV=1	heat shock 70 kDa protein 7 [Ajellomyces capsulatus NAm1]
c92859.graph_c0	--	--	Cellular Component: ribonuclease MRP complex (GO:0000172);; Molecular Function: RNA binding (GO:0003723);; Molecular Function: ribonuclease activity (GO:0004540);; Cellular Component: nucleolar ribonuclease P complex (GO:0005655);; Biological Process: rRNA processing (GO:0006364);; Biological Process: mRNA cleavage (GO:0006379);; Biological Process: tRNA processing (GO:0008033);;	K03538|9e-09|ppp:PHYPADRAFT_150929|hypothetical protein	--	hypothetical protein DOTSEDRAFT_179614 [Dothistroma septosporum NZE10]
c61577.graph_c2	[RTKL]	--	Biological Process: activation of MAPK activity (GO:0000187);; Molecular Function: protein serine/threonine kinase activity (GO:0004674);; Molecular Function: MAP kinase kinase activity (GO:0004708);; Molecular Function: ATP binding (GO:0005524);; Biological Process: regulation of DNA replication (GO:0006275);; Biological Process: regulation of G2/M transition of mitotic cell cycle (GO:0010389);;…	--	Mitogen-activated protein kinase kinase 1 OS=Oryza sativa subsp. japonica (Rice) PE=1 SV=1	PREDICTED: mitogen-activated protein kinase kinase 6-like [Cucumis sativus]
c70196.graph_c0	[R]	General function prediction only	Biological Process: double-strand break repair via homologous recombination (GO:0000724);; Cellular Component: cell wall (GO:0005618);; Biological Process: sister chromatid cohesion (GO:0007062);; Biological Process: synapsis (GO:0007129);; Biological Process: reciprocal meiotic recombination (GO:0007131);; Biological Process: male meiosis (GO:0007140);; Biological Process: response to gamma radi…	K06694|1e-100|vvi:100257739|similar to ankyrin repeat family protein	Probable E3 ubiquitin-protein ligase XBOS36 GN=XBOS36 OS=Oryza sativa subsp. japonica (Rice) PE=2 SV=1	unknown [Picea sitchensis]
c77839.graph_c0	[O]	Posttranslational modification, protein turnover, chaperones	Molecular Function: serine-type endopeptidase activity (GO:0004252);; Cellular Component: nucleus (GO:0005634);; Cellular Component: mitochondrion (GO:0005739);; Biological Process: pentose-phosphate shunt (GO:0006098);; Biological Process: proteolysis (GO:0006508);; Cellular Component: chloroplast thylakoid membrane (GO:0009535);; Cellular Component: chloroplast thylakoid lumen (GO:0009543);; Bi…	--	Protease Do-like 1, chloroplastic (Precursor) GN=K16N12.18 OS=Arabidopsis thaliana (Mouse-ear cress) PE=1 SV=2	PREDICTED: protease Do-like 1, chloroplastic-like [Vitis vinifera]
c111801.graph_c0	[O]	Posttranslational modification, protein turnover, chaperones	Biological Process: ubiquitin-dependent protein catabolic process (GO:0006511);; Molecular Function: ligase activity (GO:0016874);; Cellular Component: cullin-RING ubiquitin ligase complex (GO:0031461);; Molecular Function: ubiquitin protein ligase binding (GO:0031625);;	K03869|3e-13|sbi:SORBI_04g027970|hypothetical protein	Cullin-3A GN=T2P11.2 OS=Arabidopsis thaliana (Mouse-ear cress) PE=1 SV=1	hypothetical protein BAUCODRAFT_507280 [Baudoinia compniacensis UAMH 10762]
c1882.graph_c0	--	--	--	--	--	hypothetical protein MYCGRDRAFT_34265 [Zymoseptoria tritici IPO323]
c103914.graph_c0	--	--	Biological Process: calcium ion transport (GO:0006816);; Molecular Function: calcium:hydrogen antiporter activity (GO:0015369);; Cellular Component: integral component of membrane (GO:0016021);; Biological Process: transmembrane transport (GO:0055085);;	K07300|1e-21|cre:CHLREDRAFT_105167|CAX1	Vacuolar cation/proton exchanger 4 GN=CAX4 OS=Arabidopsis thaliana (Mouse-ear cress) PE=1 SV=2	hypothetical protein SNOG_14802 [Phaeosphaeria nodorum SN15]
c70610.graph_c0	--	--	Molecular Function: diacylglycerol O-acyltransferase activity (GO:0004144);; Biological Process: glycerolipid biosynthetic process (GO:0045017);;	--	O-acyltransferase WSD1 GN=WSD1 OS=Arabidopsis thaliana (Mouse-ear cress) PE=2 SV=1	unknown [Picea sitchensis]
c67145.graph_c0	[U]	Intracellular trafficking, secretion, and vesicular transport	Molecular Function: ATP binding (GO:0005524);; Cellular Component: plasma membrane (GO:0005886);; Biological Process: protein targeting (GO:0006605);; Molecular Function: zinc ion binding (GO:0008270);; Biological Process: embryo development (GO:0009790);; Cellular Component: chloroplast envelope (GO:0009941);; Molecular Function: myosin heavy chain kinase activity (GO:0016905);; Biological Proce…	K03070|0.0|vvi:100248990|hypothetical protein LOC100248990	Protein translocase subunit SECA2, chloroplastic (Precursor) GN=SECA2 OS=Arabidopsis thaliana (Mouse-ear cress) PE=2 SV=1	unnamed protein product [Vitis vinifera]
c647.graph_c0	--	--	Molecular Function: L-aspartate:2-oxoglutarate aminotransferase activity (GO:0004069);; Biological Process: cellular amino acid metabolic process (GO:0006520);; Biological Process: biosynthetic process (GO:0009058);; Molecular Function: pyridoxal phosphate binding (GO:0030170);; Molecular Function: L-phenylalanine:2-oxoglutarate aminotransferase activity (GO:0080130);;	K00813|3e-16|vvi:100268005|hypothetical protein LOC100268005	Aspartate aminotransferase, cytoplasmic OS=Daucus carota (Carrot) PE=2 SV=1	Aspartate/other aminotransferase [Macrophomina phaseolina MS6]
c99712.graph_c0	--	--	--	--	Pentatricopeptide repeat-containing protein At4g37170 OS=Arabidopsis thaliana (Mouse-ear cress) PE=3 SV=1	predicted protein [Physcomitrella patens subsp. patens]
c98259.graph_c0	--	--	Cellular Component: cytoplasm (GO:0005737);; Cellular Component: intracellular membrane-bounded organelle (GO:0043231);;	K13199|3e-26|rcu:RCOM_0192250|Plasminogen activator inhibitor 1 RNA-binding protein, putative	--	Plasminogen activator inhibitor 1 RNA-binding protein, putative [Ricinus communis]
c54735.graph_c0	[U]	Intracellular trafficking, secretion, and vesicular transport	Molecular Function: transporter activity (GO:0005215);; Biological Process: intracellular protein transport (GO:0006886);; Biological Process: ER to Golgi vesicle-mediated transport (GO:0006888);; Molecular Function: zinc ion binding (GO:0008270);; Cellular Component: COPII vesicle coat (GO:0030127);;	K14006|0.0|vvi:100267470|hypothetical protein LOC100267470	Protein transport protein Sec24-like At3g07100 GN=At3g07100 OS=Arabidopsis thaliana (Mouse-ear cress) PE=2 SV=2	hypothetical protein PRUPE_ppa001813mg [Prunus persica]
c42862.graph_c0	--	--	Molecular Function: DNA binding (GO:0003677);; Cellular Component: nucleus (GO:0005634);; Biological Process: megasporogenesis (GO:0009554);; Biological Process: microsporogenesis (GO:0009556);; Biological Process: anther development (GO:0048653);;	--	Squamosa promoter-binding-like protein 8 GN=SPL8 OS=Arabidopsis thaliana (Mouse-ear cress) PE=1 SV=2	hypothetical protein SELMODRAFT_17777 [Selaginella moellendorffii]
c55853.graph_c0	--	--	--	--	Pentatricopeptide repeat-containing protein At2g21090 GN=PCMP-E48 OS=Arabidopsis thaliana (Mouse-ear cress) PE=2 SV=1	PREDICTED: pentatricopeptide repeat-containing protein At2g29760, chloroplastic-like [Solanum lycopersicum]
c64899.graph_c0	--	--	Cellular Component: mitochondrion (GO:0005739);;	--	--	unknown [Picea sitchensis]
c24086.graph_c0	--	--	--	--	--	hypothetical protein SNOG_02985 [Phaeosphaeria nodorum SN15]
c99373.graph_c0	--	--	Molecular Function: transketolase activity (GO:0004802);; Cellular Component: extracellular region (GO:0005576);; Cellular Component: intracellular (GO:0005622);; Biological Process: xylulose metabolic process (GO:0005997);; Biological Process: pentose-phosphate shunt (GO:0006098);; Molecular Function: formaldehyde transketolase activity (GO:0047896);;	K00615|1e-18|rcu:RCOM_1611360|transketolase, putative (EC:2.2.1.1)	Transketolase, chloroplastic (Precursor) OS=Solanum tuberosum (Potato) PE=2 SV=1	transketolase TktA [Aspergillus clavatus NRRL 1]
c74755.graph_c2	--	--	--	--	Putative pentatricopeptide repeat-containing protein At3g23330 GN=PCMP-H32 OS=Arabidopsis thaliana (Mouse-ear cress) PE=3 SV=1	unknown [Picea sitchensis]
c81622.graph_c0	--	--	--	--	Pentatricopeptide repeat-containing protein At2g33680 GN=PCMP-E19 OS=Arabidopsis thaliana (Mouse-ear cress) PE=3 SV=1	Pinus taeda anonymous locus 0_9722_01 genomic sequence
c57019.graph_c0	--	--	Biological Process: metal ion transport (GO:0030001);; Molecular Function: metal ion binding (GO:0046872);;	--	Heavy metal-associated isoprenylated plant protein 26 (Precursor) GN=F20M13.140 OS=Arabidopsis thaliana (Mouse-ear cress) PE=1 SV=1	unknown [Picea sitchensis]
c33676.graph_c0	[R]	General function prediction only	Cellular Component: nucleus (GO:0005634);; Biological Process: regulation of transcription, DNA-templated (GO:0006355);; Biological Process: cellular protein modification process (GO:0006464);; Biological Process: proteolysis (GO:0006508);; Biological Process: response to abiotic stimulus (GO:0009628);; Biological Process: response to glucose (GO:0009749);; Biological Process: hormone-mediated si…	K12862|0.0|ppp:PHYPADRAFT_173015|hypothetical protein	Protein pleiotropic regulatory locus 1 OS=Arabidopsis thaliana (Mouse-ear cress) PE=1 SV=1	predicted protein [Physcomitrella patens subsp. patens]
c41809.graph_c0	--	--	Molecular Function: transferase activity (GO:0016740);;	--	UDP-glycosyltransferase 72E3 GN=UGT72E3 OS=Arabidopsis thaliana (Mouse-ear cress) PE=1 SV=1	UDP-glucosyl transferase 88A1, putative [Theobroma cacao]
c113108.graph_c0	[H]	Coenzyme transport and metabolism	Molecular Function: hydroxymethylbilane synthase activity (GO:0004418);; Biological Process: peptidyl-pyrromethane cofactor linkage (GO:0018160);; Biological Process: tetrapyrrole biosynthetic process (GO:0033014);;	--	Porphobilinogen deaminase, chloroplastic (Precursor) OS=Euglena gracilis PE=1 SV=1	hypothetical protein SNOG_10192 [Phaeosphaeria nodorum SN15]
c108398.graph_c0	--	--	Molecular Function: catalytic activity (GO:0003824);;	--	--	hypothetical protein SNOG_13782 [Phaeosphaeria nodorum SN15]
c94192.graph_c0	--	--	--	--	--	unnamed protein product [Blastocystis hominis]
c34328.graph_c0	--	--	--	--	--	unknown [Picea sitchensis]
c35663.graph_c0	--	--	--	--	--	hypothetical protein PHACADRAFT_186179 [Phanerochaete carnosa HHB-10118-sp]
c34159.graph_c0	--	--	--	--	F-box/kelch-repeat protein At5g60570 GN=At5g60570 OS=Arabidopsis thaliana (Mouse-ear cress) PE=2 SV=1	hypothetical protein 0_4756_01, partial [Pinus mugo]
c89336.graph_c0	[E]	Amino acid transport and metabolism	Molecular Function: glutamate-ammonia ligase activity (GO:0004356);; Molecular Function: ATP binding (GO:0005524);; Cellular Component: cytoplasm (GO:0005737);; Biological Process: glutamine biosynthetic process (GO:0006542);; Biological Process: nitrogen fixation (GO:0009399);;	K01915|3e-37|pop:POPTR_827781|glutamine synthetase (EC:6.3.1.2)	Glutamine synthetase OS=Nicotiana plumbaginifolia (Leadwort-leaved tobacco) PE=2 SV=1	glutamine synthetase, partial [Solanum lycopersicum]
c73814.graph_c0	--	--	Molecular Function: nucleotide binding (GO:0000166);;	--	Putative disease resistance protein At4g19050 GN=At4g19050 OS=Arabidopsis thaliana (Mouse-ear cress) PE=3 SV=2	unknown [Picea sitchensis]
c60565.graph_c0	--	--	Biological Process: defense response (GO:0006952);; Biological Process: immune response (GO:0006955);; Molecular Function: ADP binding (GO:0043531);; Biological Process: regulation of cellular process (GO:0050794);; Biological Process: response to other organism (GO:0051707);; Biological Process: cellular response to stimulus (GO:0051716);;	--	Probable disease resistance protein At4g27220 GN=At4g27220 OS=Arabidopsis thaliana (Mouse-ear cress) PE=2 SV=1	unknown [Picea sitchensis]
c62751.graph_c0	--	--	--	--	--	hypothetical protein CARUB_v10013262mg [Capsella rubella]
c34119.graph_c0	[U]	Intracellular trafficking, secretion, and vesicular transport	Cellular Component: integral component of membrane (GO:0016021);;	--	Protein RER1B GN=RER1B OS=Arabidopsis thaliana (Mouse-ear cress) PE=2 SV=2	unknown [Picea sitchensis]
c114113.graph_c0	--	--	--	--	--	putative eukaryotic membrane protein family protein [Neofusicoccum parvum UCRNP2]
c76433.graph_c0	--	--	Cellular Component: vacuole (GO:0005773);; Molecular Function: peptidase activity (GO:0008233);;	--	Probable glutamate carboxypeptidase 2 GN=AMP1 OS=Arabidopsis thaliana (Mouse-ear cress) PE=1 SV=3	predicted protein [Physcomitrella patens subsp. patens]
c60823.graph_c1	--	--	Cellular Component: extracellular region (GO:0005576);; Cellular Component: endosome (GO:0005768);; Cellular Component: Golgi medial cisterna (GO:0005797);; Cellular Component: cis-Golgi network (GO:0005801);; Cellular Component: trans-Golgi network (GO:0005802);; Cellular Component: integral component of membrane (GO:0016021);;	--	--	PREDICTED: transmembrane 9 superfamily member 3-like [Cucumis sativus]
c36478.graph_c0	--	--	Molecular Function: nucleic acid binding (GO:0003676);; Molecular Function: protein kinase activity (GO:0004672);; Biological Process: DNA metabolic process (GO:0006259);; Molecular Function: ion binding (GO:0043167);;	--	--	hypothetical protein VITISV_010028 [Vitis vinifera]
c45154.graph_c0	[G]	Carbohydrate transport and metabolism	Molecular Function: hydrolase activity, hydrolyzing O-glycosyl compounds (GO:0004553);; Biological Process: carbohydrate metabolic process (GO:0005975);; Molecular Function: carbohydrate binding (GO:0030246);;	K01187|2e-56|sbi:SORBI_10g027110|hypothetical protein	Probable alpha-glucosidase Os06g0675700 (Precursor) OS=Oryza sativa subsp. japonica (Rice) PE=1 SV=1	Glycoside hydrolase family 31 [Macrophomina phaseolina MS6]
c38385.graph_c0	[D]	Cell cycle control, cell division, chromosome partitioning	Molecular Function: magnesium ion binding (GO:0000287);; Molecular Function: catalytic activity (GO:0003824);; Biological Process: metabolic process (GO:0008152);; Molecular Function: thiamine pyrophosphate binding (GO:0030976);;	--	Proline-rich receptor-like protein kinase PERK9 GN=PERK9 OS=Arabidopsis thaliana (Mouse-ear cress) PE=2 SV=1	hypothetical protein DOTSEDRAFT_50527 [Dothistroma septosporum NZE10]
c103202.graph_c0	--	--	Molecular Function: ATP-dependent peptidase activity (GO:0004176);; Molecular Function: serine-type endopeptidase activity (GO:0004252);; Molecular Function: ATP binding (GO:0005524);; Cellular Component: peroxisomal matrix (GO:0005782);; Biological Process: ATP catabolic process (GO:0006200);; Biological Process: misfolded or incompletely synthesized protein catabolic process (GO:0006515);; Biol…	--	--	hypothetical protein MYCFIDRAFT_216696 [Pseudocercospora fijiensis CIRAD86]
c100330.graph_c0	[M]	Cell wall/membrane/envelope biogenesis	Biological Process: lipid biosynthetic process (GO:0008610);;	--	--	hypothetical protein BAUCODRAFT_313159 [Baudoinia compniacensis UAMH 10762]
c69341.graph_c0	--	--	--	--	--	unknown [Picea sitchensis]
c96141.graph_c0	--	--	--	--	Acid phosphatase 1 (Precursor) GN=APS1 OS=Solanum lycopersicum (Tomato) PE=2 SV=1	putative acid phosphatase [Pinus pinaster]
c62163.graph_c0	[O]	Posttranslational modification, protein turnover, chaperones	Molecular Function: monooxygenase activity (GO:0004497);; Molecular Function: electron carrier activity (GO:0009055);; Molecular Function: protein disulfide oxidoreductase activity (GO:0015035);; Biological Process: cell redox homeostasis (GO:0045454);;	K03676|4e-25|ppp:PHYPADRAFT_38805|hypothetical protein	Glutaredoxin OS=Vernicia fordii (Tung) PE=3 SV=1	glutaredoxin 3 [Coniosporium apollinis CBS 100218]
c1563.graph_c0	--	--	Molecular Function: binding (GO:0005488);; Biological Process: phosphate-containing compound metabolic process (GO:0006796);; Biological Process: defense response (GO:0006952);; Biological Process: response to hormone (GO:0009725);; Cellular Component: membrane (GO:0016020);; Molecular Function: kinase activity (GO:0016301);;	--	Leucine-rich repeat receptor-like protein kinase PEPR1 (Precursor) GN=PEPR1 OS=Arabidopsis thaliana (Mouse-ear cress) PE=1 SV=1	unknown [Picea sitchensis]
c40734.graph_c0	--	--	Molecular Function: transferase activity (GO:0016740);;	--	--	protein SPG20 [Aspergillus oryzae RIB40]
c55630.graph_c0	--	--	Molecular Function: protein domain specific binding (GO:0019904);;	K06630|1e-157|vvi:100259987|hypothetical protein LOC100259987	14-3-3-like protein OS=Lilium longiflorum (Trumpet lily) PE=2 SV=1	unknown [Picea sitchensis]
c52753.graph_c0	[R]	General function prediction only	Molecular Function: metalloendopeptidase activity (GO:0004222);; Molecular Function: ATP binding (GO:0005524);; Cellular Component: mitochondrial outer membrane (GO:0005741);; Cellular Component: mitochondrial respiratory chain complex III (GO:0005750);; Cellular Component: mitochondrial intermembrane space (GO:0005758);; Cellular Component: mitochondrial matrix (GO:0005759);; Cellular Component:…	K01412|0.0|vvi:100266273|hypothetical protein LOC100266273	Mitochondrial-processing peptidase subunit alpha (Precursor) GN=MPP OS=Solanum tuberosum (Potato) PE=1 SV=1	unknown [Picea sitchensis]
c72713.graph_c0	[C]	Energy production and conversion	Biological Process: mitochondrial genome maintenance (GO:0000002);; Molecular Function: double-stranded DNA binding (GO:0003690);; Molecular Function: single-stranded DNA binding (GO:0003697);; Cellular Component: cytosol (GO:0005829);; Biological Process: tricarboxylic acid cycle (GO:0006099);; Biological Process: propionate metabolic process (GO:0019541);; Cellular Component: mitochondrial nucl…	K01681|0.0|cme:CMT561C|aconitate hydratase	Aconitate hydratase, mitochondrial (Precursor) OS=Gracilaria gracilis (Red alga) PE=3 SV=1	aconitate hydratase, mitochondrial [Coniosporium apollinis CBS 100218]
c51125.graph_c0	--	--	Molecular Function: transporter activity (GO:0005215);; Cellular Component: mitochondrion (GO:0005739);; Biological Process: transport (GO:0006810);; Cellular Component: chloroplast (GO:0009507);;	--	Patellin-6 GN=PATL6 OS=Arabidopsis thaliana (Mouse-ear cress) PE=2 SV=1	PREDICTED: motile sperm domain-containing protein 2-like [Brachypodium distachyon]
c31583.graph_c0	--	--	--	--	Putative pentatricopeptide repeat-containing protein At3g23330 GN=PCMP-H32 OS=Arabidopsis thaliana (Mouse-ear cress) PE=3 SV=1	PREDICTED: LOW QUALITY PROTEIN: pentatricopeptide repeat-containing protein At4g25270, chloroplastic-like [Cucumis sativus]
c56848.graph_c0	--	--	Biological Process: metabolic process (GO:0008152);; Cellular Component: plastid (GO:0009536);;	--	--	predicted protein [Populus trichocarpa]
c88565.graph_c0	[C]	Energy production and conversion	Molecular Function: succinate-semialdehyde dehydrogenase (NAD+) activity (GO:0004777);; Biological Process: glutamate decarboxylation to succinate (GO:0006540);; Molecular Function: succinate-semialdehyde dehydrogenase [NAD(P)+] activity (GO:0009013);; Biological Process: oxidation-reduction process (GO:0055114);;	K00135|8e-24|zma:100280779|succinate semialdehyde dehydrogenase	Succinate-semialdehyde dehydrogenase, mitochondrial (Precursor) OS=Oryza sativa subsp. japonica (Rice) PE=2 SV=1	succinate-semialdehyde dehydrogenase [Exophiala dermatitidis NIH/UT8656]
c86983.graph_c0	--	--	--	--	--	hypothetical protein DOTSEDRAFT_73560 [Dothistroma septosporum NZE10]
c71288.graph_c0	[E]	Amino acid transport and metabolism	Molecular Function: serine-type carboxypeptidase activity (GO:0004185);; Cellular Component: vacuole (GO:0005773);; Cellular Component: peroxisome (GO:0005777);; Cellular Component: endoplasmic reticulum membrane (GO:0005789);; Biological Process: proteolysis (GO:0006508);; Cellular Component: cytoplasmic membrane-bounded vesicle (GO:0016023);;	K13289|0.0|rcu:RCOM_0721950|Serine carboxypeptidase, putative (EC:3.4.16.5)	Serine carboxypeptidase 3 (Precursor) GN=CBP3 OS=Hordeum vulgare (Barley) PE=1 SV=2	unknown [Picea sitchensis]
c73148.graph_c0	--	--	Molecular Function: hydrolase activity (GO:0016787);; Cellular Component: anchored component of membrane (GO:0031225);;	--	Aspartic proteinase-like protein 1 (Precursor) GN=At5g10080 OS=Arabidopsis thaliana (Mouse-ear cress) PE=1 SV=1	Eukaryotic aspartyl protease family protein isoform 1 [Theobroma cacao]
c84349.graph_c0	--	--	Molecular Function: peroxidase activity (GO:0004601);;	--	--	hypothetical protein MYCFIDRAFT_141402 [Pseudocercospora fijiensis CIRAD86]
c67294.graph_c0	--	--	Cellular Component: plastid (GO:0009536);;	--	Exonuclease V, chloroplastic (Precursor) GN=At5g60370 OS=Arabidopsis thaliana (Mouse-ear cress) PE=2 SV=1	PREDICTED: probable exonuclease V-like [Glycine max]
c67777.graph_c0	--	--	Molecular Function: prephenate dehydratase activity (GO:0004664);; Biological Process: L-phenylalanine biosynthetic process (GO:0009094);;	--	Arogenate dehydratase/prephenate dehydratase 1, chloroplastic (Precursor) GN=F25C20.4 OS=Arabidopsis thaliana (Mouse-ear cress) PE=1 SV=1	hypothetical protein 0_8007_01 [Pinus taeda]
c43687.graph_c0	--	--	Cellular Component: cytosol (GO:0005829);; Biological Process: intracellular protein transport (GO:0006886);; Biological Process: vesicle-mediated transport (GO:0016192);; Cellular Component: clathrin vesicle coat (GO:0030125);; Cellular Component: clathrin adaptor complex (GO:0030131);; Cellular Component: clathrin coat of coated pit (GO:0030132);;	K11826|2e-38|ppp:PHYPADRAFT_209451|hypothetical protein	--	hypothetical protein SELMODRAFT_173172 [Selaginella moellendorffii]
c85061.graph_c0	--	--	--	--	--	unknown [Picea sitchensis]
c41479.graph_c0	--	--	--	--	Classical arabinogalactan protein 9 (Precursor) GN=AGP9 OS=Arabidopsis thaliana (Mouse-ear cress) PE=1 SV=2	hypothetical protein W97_06378 [Coniosporium apollinis CBS 100218]
c70337.graph_c1	--	--	Biological Process: cellular process (GO:0009987);; Molecular Function: kinase activity (GO:0016301);; Biological Process: single-organism process (GO:0044699);;	--	Leucine-rich repeat receptor protein kinase EXS (Precursor) GN=T28J14.220 OS=Arabidopsis thaliana (Mouse-ear cress) PE=1 SV=1	probable leucine-rich repeat receptor-like protein kinase At5g49770-like precursor [Glycine max]
c34092.graph_c0	[P]	Inorganic ion transport and metabolism	Molecular Function: carbonate dehydratase activity (GO:0004089);; Molecular Function: zinc ion binding (GO:0008270);; Biological Process: carbon utilization (GO:0015976);; Cellular Component: cell part (GO:0044464);;	K01673|1e-82|rcu:RCOM_0885400|carbonic anhydrase, putative (EC:4.2.1.1)	Carbonic anhydrase, 25 kDa isoform (Precursor) OS=Pisum sativum (Garden pea) PE=1 SV=1	unknown [Picea sitchensis]
c39280.graph_c0	--	--	Molecular Function: DNA binding (GO:0003677);; Molecular Function: ATP binding (GO:0005524);; Cellular Component: cytoplasm (GO:0005737);;	--	--	hypothetical protein PRUPE_ppa019321mg, partial [Prunus persica]
c28121.graph_c0	--	--	Cellular Component: fungal-type cell wall (GO:0009277);;	--	Early nodulin-20 (Precursor) GN=ENOD20 OS=Medicago truncatula (Barrel medic) PE=3 SV=1	opsin 1 [Cryptococcus gattii WM276]
c70792.graph_c0	--	--	Molecular Function: nucleic acid binding (GO:0003676);; Cellular Component: nucleus (GO:0005634);; Cellular Component: cytosol (GO:0005829);; Cellular Component: plasmodesma (GO:0009506);; Cellular Component: chloroplast (GO:0009507);; Biological Process: pollen development (GO:0009555);; Biological Process: pollen germination (GO:0009846);; Biological Process: ovule development (GO:0048481);;	K12830|0.0|vvi:100255210|hypothetical protein LOC100255210	DNA damage-binding protein 1b GN=DDB1B OS=Arabidopsis thaliana (Mouse-ear cress) PE=2 SV=2	PREDICTED: splicing factor 3B subunit 3-like [Vitis vinifera]
c57085.graph_c0	[R]	General function prediction only	Molecular Function: zinc ion binding (GO:0008270);; Molecular Function: oxidoreductase activity (GO:0016491);; Biological Process: oxidation-reduction process (GO:0055114);;	K13953|2e-16|zma:100274539|hypothetical protein LOC100274539	Cinnamyl alcohol dehydrogenase 7 GN=At4g37980 OS=Arabidopsis thaliana (Mouse-ear cress) PE=1 SV=2	hypothetical protein DOTSEDRAFT_32550 [Dothistroma septosporum NZE10]
c35192.graph_c0	[O]	Posttranslational modification, protein turnover, chaperones	Molecular Function: ATP binding (GO:0005524);; Cellular Component: cytoplasm (GO:0005737);; Biological Process: protein folding (GO:0006457);; Biological Process: response to stress (GO:0006950);;	K04078|2e-15|vvi:100254674|hypothetical protein LOC100254674	10 kDa chaperonin OS=Brassica napus (Rape) PE=3 SV=1	hypothetical protein COCHEDRAFT_1136727 [Bipolaris maydis C5]
c101334.graph_c0	--	--	--	--	Pentatricopeptide repeat-containing protein At2g15690 GN=PCMP-H66 OS=Arabidopsis thaliana (Mouse-ear cress) PE=2 SV=2	--
c80754.graph_c0	--	--	--	--	Leucine-rich repeat extensin-like protein 3 (Precursor) GN=LRX3 OS=Arabidopsis thaliana (Mouse-ear cress) PE=1 SV=1	hypothetical protein LELG_00133 [Lodderomyces elongisporus NRRL YB-4239]
c105974.graph_c0	--	--	Molecular Function: protein kinase activity (GO:0004672);; Molecular Function: ATP binding (GO:0005524);; Biological Process: protein phosphorylation (GO:0006468);;	--	--	hypothetical protein SETTUDRAFT_144165 [Setosphaeria turcica Et28A]
c75938.graph_c0	--	--	Molecular Function: protein heterodimerization activity (GO:0046982);;	--	--	unknown [Picea sitchensis]
c103695.graph_c0	[M]	Cell wall/membrane/envelope biogenesis	Biological Process: sucrose metabolic process (GO:0005985);; Biological Process: biosynthetic process (GO:0009058);; Molecular Function: sucrose synthase activity (GO:0016157);;	K00695|1e-15|osa:4333062|Os03g0401300	Sucrose synthase 3 OS=Oryza sativa subsp. japonica (Rice) PE=1 SV=2	SusA1 [Gossypium hirsutum]
c100582.graph_c0	--	--	--	--	Pentatricopeptide repeat-containing protein At4g33170 GN=PCMP-H53 OS=Arabidopsis thaliana (Mouse-ear cress) PE=3 SV=1	unknown [Picea sitchensis]
c59237.graph_c0	[J]	Translation, ribosomal structure and biogenesis	Molecular Function: structural constituent of ribosome (GO:0003735);; Cellular Component: ribosome (GO:0005840);; Biological Process: translation (GO:0006412);; Molecular Function: 5S rRNA binding (GO:0008097);;	K02932|1e-129|zma:100280969|60S ribosomal protein L5-2	60S ribosomal protein L5 GN=RPL5 OS=Cucumis sativus (Cucumber) PE=2 SV=1	Ribosomal protein L18/L5 [Macrophomina phaseolina MS6]
c63078.graph_c0	--	--	Biological Process: post-embryonic development (GO:0009791);; Cellular Component: cell part (GO:0044464);; Biological Process: shoot system development (GO:0048367);; Biological Process: reproductive structure development (GO:0048608);; Biological Process: response to stimulus (GO:0050896);; Biological Process: biological regulation (GO:0065007);;	--	BTB/POZ domain-containing protein NPY2 GN=NPY2 OS=Arabidopsis thaliana (Mouse-ear cress) PE=2 SV=1	Phototropic-responsive NPH3 family protein isoform 2 [Theobroma cacao]
c70641.graph_c0	--	--	--	--	--	predicted protein [Populus trichocarpa]
c65706.graph_c0	--	--	--	--	Putative pentatricopeptide repeat-containing protein At3g23330 GN=PCMP-H32 OS=Arabidopsis thaliana (Mouse-ear cress) PE=3 SV=1	unknown [Picea sitchensis]
c76978.graph_c0	--	--	--	--	--	predicted protein [Physcomitrella patens subsp. patens]
c48771.graph_c0	[CR]	--	Cellular Component: intracellular (GO:0005622);;	--	--	oxidoreductase [Mycosphaerella populorum SO2202]
c41177.graph_c0	--	--	Molecular Function: catalytic activity (GO:0003824);;	--	Pentatricopeptide repeat-containing protein At1g62910 GN=At1g62910 OS=Arabidopsis thaliana (Mouse-ear cress) PE=2 SV=1	Tau class glutathione S-transferase [Medicago truncatula]
c75450.graph_c0	--	--	Molecular Function: protein binding (GO:0005515);; Cellular Component: nuclear envelope (GO:0005635);; Cellular Component: endoplasmic reticulum (GO:0005783);;	K14314|0.0|vvi:100257580|hypothetical protein LOC100257580	--	unnamed protein product [Vitis vinifera]
c55134.graph_c0	--	--	Molecular Function: hydrolase activity, hydrolyzing O-glycosyl compounds (GO:0004553);; Cellular Component: extracellular region (GO:0005576);; Biological Process: carbohydrate metabolic process (GO:0005975);; Molecular Function: cellulose binding (GO:0030248);;	--	--	hypothetical protein GLAREA_02347 [Glarea lozoyensis ATCC 20868]
c90155.graph_c0	[C]	Energy production and conversion	Cellular Component: mitochondrion (GO:0005739);; Biological Process: tricarboxylic acid cycle (GO:0006099);; Biological Process: cell communication (GO:0007154);; Molecular Function: succinate dehydrogenase (ubiquinone) activity (GO:0008177);; Biological Process: electron transport chain (GO:0022900);; Molecular Function: phosphatidylinositol binding (GO:0035091);; Molecular Function: flavin aden…	K00234|2e-26|cme:CMT582C|succinate dehydrogenase (Complex II) flavoprotein subunit precursor	Succinate dehydrogenase [ubiquinone] flavoprotein subunit, mitochondrial (Precursor) GN=P0507H12.27 OS=Oryza sativa subsp. japonica (Rice) PE=2 SV=1	hypothetical protein SNOG_16547 [Phaeosphaeria nodorum SN15]
c91057.graph_c0	[C]	Energy production and conversion	Biological Process: sulfur amino acid metabolic process (GO:0000096);; Biological Process: MAPK cascade (GO:0000165);; Molecular Function: nucleotide binding (GO:0000166);; Biological Process: chronological cell aging (GO:0001300);; Biological Process: replicative cell aging (GO:0001302);; Molecular Function: mRNA binding (GO:0003729);; Cellular Component: mitochondrion (GO:0005739);; Cellular Co…	K00026|3e-25|ath:AT5G09660|PMDH2	Malate dehydrogenase, glyoxysomal (Precursor) GN=At5g09660 OS=Arabidopsis thaliana (Mouse-ear cress) PE=2 SV=1	hypothetical protein UM00403.1 [Ustilago maydis 521]
c84838.graph_c0	--	--	--	--	--	Putative uncharacterized protein [Taphrina deformans PYCC 5710]
c55465.graph_c0	[TZDR]	--	Cellular Component: Golgi membrane (GO:0000139);; Molecular Function: calcium ion binding (GO:0005509);; Molecular Function: enzyme activator activity (GO:0008047);; Biological Process: regulation of signal transduction (GO:0009966);; Biological Process: positive regulation of catalytic activity (GO:0043085);;	--	Calcineurin B-like protein 9 GN=CBL9 OS=Oryza sativa subsp. japonica (Rice) PE=2 SV=2	neuronal calcium sensor 1 [Mycosphaerella populorum SO2202]
c111935.graph_c0	--	--	Cellular Component: integral component of membrane (GO:0016021);; Biological Process: transmembrane transport (GO:0055085);;	--	--	hypothetical protein COCHEDRAFT_22066 [Bipolaris maydis C5]
c65114.graph_c0	--	--	Cellular Component: integral component of membrane (GO:0016021);; Cellular Component: cytoplasmic membrane-bounded vesicle (GO:0016023);; Biological Process: cellular component organization (GO:0016043);; Biological Process: cell growth (GO:0016049);; Molecular Function: oxidoreductase activity (GO:0016491);; Biological Process: cellular metabolic process (GO:0044237);; Biological Process: primar…	K08360|4e-94|vvi:100255839|hypothetical protein LOC100255839	Probable ascorbate-specific transmembrane electron transporter 1 OS=Oryza sativa subsp. japonica (Rice) PE=2 SV=1	unknown [Picea sitchensis]
c64099.graph_c0	[B]	Chromatin structure and dynamics	Cellular Component: nucleosome (GO:0000786);; Molecular Function: DNA binding (GO:0003677);; Cellular Component: nucleus (GO:0005634);; Biological Process: glucose catabolic process (GO:0006007);; Biological Process: nucleosome assembly (GO:0006334);; Biological Process: protein targeting (GO:0006605);; Molecular Function: protein heterodimerization activity (GO:0046982);;	K11253|1e-54|ath:AT4G40030|histone H3.2	Histone H3.3 OS=Vitis vinifera (Grape) PE=2 SV=3	unnamed protein product [Vitis vinifera]
c72756.graph_c0	--	--	Biological Process: phosphatidylinositol biosynthetic process (GO:0006661);; Cellular Component: chloroplast thylakoid membrane (GO:0009535);; Biological Process: leaf morphogenesis (GO:0009965);; Cellular Component: integral component of membrane (GO:0016021);; Biological Process: cell differentiation (GO:0030154);; Biological Process: positive regulation of transcription, DNA-templated (GO:0045…	--	--	unknown [Picea sitchensis]
c39260.graph_c0	--	--	--	--	--	unknown [Picea sitchensis]
c34017.graph_c0	[R]	General function prediction only	Molecular Function: GTPase activity (GO:0003924);; Molecular Function: GTP binding (GO:0005525);; Cellular Component: cytosol (GO:0005829);; Biological Process: GTP catabolic process (GO:0006184);; Biological Process: intracellular protein transport (GO:0006886);; Biological Process: nucleocytoplasmic transport (GO:0006913);; Biological Process: small GTPase mediated signal transduction (GO:00072…	K07976|1e-136|ath:AT5G60860|AtRABA1f (Arabidopsis Rab GTPase homolog A1f)	Ras-related protein RABA1f GN=RABA1F OS=Arabidopsis thaliana (Mouse-ear cress) PE=2 SV=1	unknown [Picea sitchensis]
c74054.graph_c0	--	--	--	--	Transcription factor DIVARICATA GN=DIVARICATA OS=Antirrhinum majus (Garden snapdragon) PE=2 SV=1	predicted protein [Physcomitrella patens subsp. patens]
c38308.graph_c0	--	--	--	K01802|3e-09|ath:AT4G32420|peptidyl-prolyl cis-trans isomerase cyclophilin-type family protein	DNA-directed RNA polymerase II subunit RPB1 GN=F4B14.70 OS=Arabidopsis thaliana (Mouse-ear cress) PE=1 SV=3	hypothetical protein TPHA_0C00840 [Tetrapisispora phaffii CBS 4417]
c60429.graph_c0	[RTKL]	--	Molecular Function: protein serine/threonine kinase activity (GO:0004674);; Molecular Function: ATP binding (GO:0005524);; Biological Process: protein phosphorylation (GO:0006468);; Biological Process: nitrogen compound metabolic process (GO:0006807);;	--	Serine/threonine-protein kinase At5g01020 GN=At5g01020 OS=Arabidopsis thaliana (Mouse-ear cress) PE=1 SV=1	unknown [Picea sitchensis]
c96460.graph_c0	[I]	Lipid transport and metabolism	Molecular Function: acetate-CoA ligase activity (GO:0003987);; Molecular Function: ATP binding (GO:0005524);; Cellular Component: extracellular region (GO:0005576);; Cellular Component: mitochondrion (GO:0005739);; Biological Process: carbon utilization (GO:0015976);; Molecular Function: AMP binding (GO:0016208);; Biological Process: histone acetylation (GO:0016573);; Molecular Function: acid-amm…	K01895|5e-14|olu:OSTLU_44757|hypothetical protein	Acetate--CoA ligase ACS, chloroplastic/glyoxysomal (Precursor) GN=ACS OS=Arabidopsis thaliana (Mouse-ear cress) PE=1 SV=1	acetyl-CoA synthetase [Colletotrichum higginsianum]
c60911.graph_c0	--	--	--	--	Ubiquitin (Precursor; Fragment) OS=Hordeum vulgare (Barley) PE=2 SV=1	putative non-LTR retrolelement reverse transcriptase [Arabidopsis thaliana]
c75466.graph_c1	--	--	Cellular Component: membrane (GO:0016020);;	--	Pentatricopeptide repeat-containing protein At1g09900 GN=At1g09900 OS=Arabidopsis thaliana (Mouse-ear cress) PE=2 SV=1	predicted protein [Populus trichocarpa]
c92871.graph_c0	--	--	--	--	Pentatricopeptide repeat-containing protein At1g08070 GN=PCMP-H12 OS=Arabidopsis thaliana (Mouse-ear cress) PE=2 SV=1	unknown [Picea sitchensis]
c41808.graph_c0	[M]	Cell wall/membrane/envelope biogenesis	Biological Process: microtubule cytoskeleton organization (GO:0000226);; Biological Process: double-strand break repair via homologous recombination (GO:0000724);; Biological Process: cytokinesis by cell plate formation (GO:0000911);; Cellular Component: Golgi apparatus (GO:0005794);; Biological Process: response to water deprivation (GO:0009414);; Biological Process: response to salt stress (GO:…	K00770|1e-113|pop:POPTR_1099076|cellulose synthase (EC:2.4.1.12)	Cellulose synthase-like protein D5 GN=CSLD5 OS=Arabidopsis thaliana (Mouse-ear cress) PE=2 SV=1	cellulose synthase-like protein [Populus tomentosa]
c30437.graph_c0	--	--	--	--	--	retrotransposon protein, putative, unclassified [Oryza sativa Japonica Group]
c61314.graph_c0	--	--	--	--	Vegetative cell wall protein gp1 (Precursor) GN=GP1 OS=Chlamydomonas reinhardtii (Chlamydomonas smithii) PE=2 SV=1	hypothetical protein ZEAMMB73_817356, partial [Zea mays]
c40776.graph_c0	[C]	Energy production and conversion	Molecular Function: ATP citrate synthase activity (GO:0003878);; Molecular Function: succinate-CoA ligase (ADP-forming) activity (GO:0004775);; Molecular Function: ATP binding (GO:0005524);; Cellular Component: cytoplasm (GO:0005737);; Biological Process: lipid metabolic process (GO:0006629);; Biological Process: cellular carbohydrate metabolic process (GO:0044262);; Molecular Function: metal ion…	K01648|6e-08|ppp:PHYPADRAFT_179458|hypothetical protein	ATP-citrate synthase beta chain protein 2 GN=ACLB-2 OS=Arabidopsis thaliana (Mouse-ear cress) PE=1 SV=1	ATP-citrate synthase subunit 1 [Coniosporium apollinis CBS 100218]
c61764.graph_c0	--	--	--	--	--	hypothetical protein ARB_07952 [Arthroderma benhamiae CBS 112371]
c109358.graph_c0	--	--	Molecular Function: nucleic acid binding (GO:0003676);;	--	--	hypothetical protein BAUCODRAFT_33448 [Baudoinia compniacensis UAMH 10762]
c84388.graph_c0	--	--	Cellular Component: fungal-type vacuole (GO:0000324);; Molecular Function: serine-type carboxypeptidase activity (GO:0004185);; Biological Process: proteolysis (GO:0006508);; Biological Process: phytochelatin biosynthetic process (GO:0046938);;	K13289|5e-25|olu:OSTLU_28244|hypothetical protein	Serine carboxypeptidase-like 49 (Precursor) GN=SCPL49 OS=Arabidopsis thaliana (Mouse-ear cress) PE=2 SV=2	similar to carboxypeptidase Y [Leptosphaeria maculans JN3]
c42748.graph_c0	--	--	--	--	--	hypothetical protein GLOTRDRAFT_105951 [Gloeophyllum trabeum ATCC 11539]
c3216.graph_c0	[TZDR]	--	Molecular Function: calcium ion binding (GO:0005509);; Cellular Component: nucleus (GO:0005634);; Cellular Component: cytosol (GO:0005829);; Cellular Component: plasma membrane (GO:0005886);; Biological Process: response to cold (GO:0009409);; Molecular Function: kinase activity (GO:0016301);; Biological Process: phosphorylation (GO:0016310);; Molecular Function: 2-alkenal reductase [NAD(P)] acti…	K13448|3e-31|vvi:100232874|serine/threonine kinase-like	Probable calcium-binding protein CML14 GN=CML14 OS=Arabidopsis thaliana (Mouse-ear cress) PE=2 SV=1	polcalcin [Artemisia vulgaris]
c58265.graph_c0	[P]	Inorganic ion transport and metabolism	Molecular Function: catalase activity (GO:0004096);; Cellular Component: cytoplasm (GO:0005737);; Molecular Function: phosphatidylinositol phosphate kinase activity (GO:0016307);; Molecular Function: heme binding (GO:0020037);; Biological Process: hydrogen peroxide catabolic process (GO:0042744);; Biological Process: phosphatidylinositol phosphorylation (GO:0046854);; Molecular Function: metal io…	K03782|3e-80|zma:100382662|hypothetical protein LOC100382662	--	hypothetical protein MYCTH_2303088 [Myceliophthora thermophila ATCC 42464]
c78831.graph_c0	--	--	--	--	--	Pinus taeda anonymous locus CL1330Contig1_03 genomic sequence
c79903.graph_c0	--	--	--	--	Putative membrane protein ycf1 GN=ycf1-B OS=Cucumis sativus (Cucumber) PE=3 SV=2	unknown [Zea mays]
c45640.graph_c0	[GEPR]	--	Biological Process: carbohydrate transport (GO:0008643);; Cellular Component: integral component of membrane (GO:0016021);; Molecular Function: substrate-specific transmembrane transporter activity (GO:0022891);; Biological Process: transmembrane transport (GO:0055085);;	--	--	MFS transporter, SP family, general alpha glucoside:H+ symporter [Exophiala dermatitidis NIH/UT8656]
c64390.graph_c0	--	--	Molecular Function: hydrolase activity, hydrolyzing O-glycosyl compounds (GO:0004553);; Biological Process: carbohydrate metabolic process (GO:0005975);;	--	Early nodulin-like protein 2 (Precursor) GN=At4g27520 OS=Arabidopsis thaliana (Mouse-ear cress) PE=1 SV=1	carbohydrate-binding module family 1 protein [Baudoinia compniacensis UAMH 10762]
c51232.graph_c0	--	--	Molecular Function: nucleotide binding (GO:0000166);; Molecular Function: RNA binding (GO:0003723);; Biological Process: post-embryonic development (GO:0009791);; Biological Process: reproductive structure development (GO:0048608);;	--	Flowering time control protein FCA OS=Arabidopsis thaliana (Mouse-ear cress) PE=1 SV=2	FCA [Vitis vinifera]
c35030.graph_c0	--	--	--	--	Proline-rich receptor-like protein kinase PERK2 GN=PERK2 OS=Arabidopsis thaliana (Mouse-ear cress) PE=2 SV=3	hypothetical protein PHACADRAFT_255301 [Phanerochaete carnosa HHB-10118-sp]
c61182.graph_c0	[O]	Posttranslational modification, protein turnover, chaperones	Biological Process: protein peptidyl-prolyl isomerization (GO:0000413);; Molecular Function: peptidyl-prolyl cis-trans isomerase activity (GO:0003755);; Molecular Function: protein binding (GO:0005515);; Molecular Function: FK506 binding (GO:0005528);; Biological Process: protein folding (GO:0006457);; Biological Process: unsaturated fatty acid biosynthetic process (GO:0006636);; Cellular Compone…	--	Peptidyl-prolyl cis-trans isomerase FKBP13, chloroplastic (Precursor) GN=MRA19.7 OS=Arabidopsis thaliana (Mouse-ear cress) PE=1 SV=2	unknown [Picea sitchensis]
c77923.graph_c0	[Q]	Secondary metabolites biosynthesis, transport and catabolism	Molecular Function: homogentisate 1,2-dioxygenase activity (GO:0004411);; Cellular Component: cytosol (GO:0005829);; Biological Process: L-phenylalanine catabolic process (GO:0006559);; Biological Process: tyrosine catabolic process (GO:0006572);; Biological Process: fatty acid beta-oxidation (GO:0006635);; Biological Process: response to sucrose (GO:0009744);; Biological Process: response to fru…	K00451|0.0|vvi:100264043|hypothetical protein LOC100264043	Homogentisate 1,2-dioxygenase GN=HGO OS=Arabidopsis thaliana (Mouse-ear cress) PE=2 SV=2	unknown [Picea sitchensis]
c54596.graph_c0	--	--	Biological Process: defense response (GO:0006952);; Biological Process: response to bacterium (GO:0009617);; Cellular Component: membrane (GO:0016020);; Cellular Component: intracellular membrane-bounded organelle (GO:0043231);; Cellular Component: cytoplasmic part (GO:0044444);;	--	Putative syntaxin-24 GN=SYP24 OS=Arabidopsis thaliana (Mouse-ear cress) PE=3 SV=1	PREDICTED: putative syntaxin-24-like [Solanum lycopersicum]
c76828.graph_c0	--	--	Molecular Function: nucleotide binding (GO:0000166);; Molecular Function: protein kinase activity (GO:0004672);; Biological Process: phosphorylation (GO:0016310);;	--	Wall-associated receptor kinase-like 20 (Precursor) GN=WAKL20 OS=Arabidopsis thaliana (Mouse-ear cress) PE=2 SV=1	hypothetical protein SELMODRAFT_85883 [Selaginella moellendorffii]
c63868.graph_c1	--	--	Molecular Function: mRNA binding (GO:0003729);; Cellular Component: mRNA cleavage factor complex (GO:0005849);; Biological Process: mRNA polyadenylation (GO:0006378);; Molecular Function: hydrolase activity (GO:0016787);;	K14397|1e-50|vvi:100261950|hypothetical protein LOC100261950	--	unknown [Picea sitchensis]
c69015.graph_c0	[GEPR]	--	Molecular Function: sugar:hydrogen symporter activity (GO:0005351);; Cellular Component: mitochondrion (GO:0005739);; Biological Process: double fertilization forming a zygote and endosperm (GO:0009567);; Biological Process: nitrate transport (GO:0015706);; Cellular Component: integral component of membrane (GO:0016021);; Biological Process: carbohydrate transmembrane transport (GO:0034219);;	--	Probable sphingolipid transporter spinster homolog 1 GN=At5g65687 OS=Arabidopsis thaliana (Mouse-ear cress) PE=1 SV=1	unnamed protein product [Vitis vinifera]
c101836.graph_c0	--	--	Biological Process: transport (GO:0006810);; Cellular Component: integral component of membrane (GO:0016021);;	--	--	hypothetical protein DOTSEDRAFT_87807 [Dothistroma septosporum NZE10]
c98154.graph_c0	--	--	--	--	--	hypothetical protein SELMODRAFT_230656 [Selaginella moellendorffii]
c86847.graph_c0	--	--	--	--	--	hypothetical protein PRUPE_ppa000474mg [Prunus persica]
c90436.graph_c0	[R]	General function prediction only	Molecular Function: nucleotide binding (GO:0000166);; Molecular Function: nucleic acid binding (GO:0003676);; Cellular Component: ribonucleoprotein complex (GO:0030529);;	K13195|3e-23|pop:POPTR_712972|hypothetical protein	Glycine-rich RNA-binding protein blt801 GN=blt801 OS=Hordeum vulgare (Barley) PE=1 SV=1	RNA-binding domain-containing protein [Trametes versicolor FP-101664 SS1]
c36969.graph_c0	--	--	--	--	--	hypothetical protein SNOG_13945 [Phaeosphaeria nodorum SN15]
c90984.graph_c0	--	--	--	K09191|2e-07|sbi:SORBI_09g002060|hypothetical protein	Uncharacterized zinc finger protein At4g06634 GN=At4g06634 OS=Arabidopsis thaliana (Mouse-ear cress) PE=1 SV=1	hypothetical protein DOTSEDRAFT_68136 [Dothistroma septosporum NZE10]
c89372.graph_c0	[G]	Carbohydrate transport and metabolism	Biological Process: carbohydrate metabolic process (GO:0005975);; Cellular Component: plastid (GO:0009536);; Molecular Function: carbohydrate binding (GO:0030246);; Molecular Function: maltose alpha-glucosidase activity (GO:0032450);;	--	--	alpha-xylosidase, putative [Ricinus communis]
c113127.graph_c0	[T]	Signal transduction mechanisms	Biological Process: osmosensory signaling via phosphorelay pathway (GO:0007234);; Molecular Function: histidine phosphotransfer kinase activity (GO:0009927);;	--	--	putative phosphotransmitter protein ypd1 protein [Neofusicoccum parvum UCRNP2]
c67926.graph_c0	[M]	Cell wall/membrane/envelope biogenesis	Biological Process: response to wounding (GO:0009611);; Biological Process: response to fungus (GO:0009620);; Biological Process: jasmonic acid biosynthetic process (GO:0009695);; Cellular Component: chloroplast inner membrane (GO:0009706);; Biological Process: response to jasmonic acid (GO:0009753);; Biological Process: embryo development (GO:0009790);; Biological Process: thylakoid membrane org…	K03715|0.0|vvi:100247378|hypothetical protein LOC100247378	Probable monogalactosyldiacylglycerol synthase, chloroplastic (Precursor) OS=Glycine max (Soybean) PE=2 SV=1	PREDICTED: probable monogalactosyldiacylglycerol synthase, chloroplastic-like [Glycine max]
c80327.graph_c0	--	--	Cellular Component: intracellular (GO:0005622);; Biological Process: homoiothermy (GO:0042309);; Molecular Function: ice binding (GO:0050825);; Biological Process: response to freezing (GO:0050826);;	--	Guanine nucleotide-binding protein subunit gamma 3 (Precursor) GN=GG3 OS=Arabidopsis thaliana (Mouse-ear cress) PE=2 SV=1	hypothetical protein GUITHDRAFT_104310 [Guillardia theta CCMP2712]
c11769.graph_c0	--	--	--	--	--	actin-binding protein [Grosmannia clavigera kw1407]
c56338.graph_c0	--	--	--	--	--	hypothetical protein SETTUDRAFT_162233 [Setosphaeria turcica Et28A]
c74658.graph_c0	--	--	Cellular Component: Golgi apparatus (GO:0005794);; Biological Process: intracellular protein transport (GO:0006886);; Molecular Function: protein transporter activity (GO:0008565);; Biological Process: vesicle-mediated transport (GO:0016192);; Cellular Component: clathrin adaptor complex (GO:0030131);;	K12391|0.0|vvi:100241508|hypothetical protein LOC100241508	AP-1 complex subunit gamma-2 GN=At1g60070 OS=Arabidopsis thaliana (Mouse-ear cress) PE=2 SV=2	PREDICTED: AP-1 complex subunit gamma-2 [Vitis vinifera]
c105904.graph_c0	--	--	Molecular Function: actin binding (GO:0003779);; Molecular Function: calcium ion binding (GO:0005509);;	--	Fimbrin-like protein 2 GN=FIM2 OS=Arabidopsis thaliana (Mouse-ear cress) PE=2 SV=1	hypothetical protein MYCFIDRAFT_155600 [Pseudocercospora fijiensis CIRAD86]
c3831.graph_c0	[J]	Translation, ribosomal structure and biogenesis	Molecular Function: structural constituent of ribosome (GO:0003735);; Cellular Component: ribosome (GO:0005840);; Biological Process: translational elongation (GO:0006414);; Molecular Function: lyase activity (GO:0016829);; Biological Process: ribosome biogenesis (GO:0042254);;	K02941|2e-28|ppp:PHYPADRAFT_179848|hypothetical protein	60S acidic ribosomal protein P0 GN=P0582D05.130-1 OS=Oryza sativa subsp. japonica (Rice) PE=1 SV=3	60S acidic ribosomal protein P0 [Nectria haematococca mpVI 77-13-4]
c72233.graph_c0	--	--	Cellular Component: nucleus (GO:0005634);; Cellular Component: cytosol (GO:0005829);;	--	--	PREDICTED: protein SCAI homolog [Vitis vinifera]
c102656.graph_c0	--	--	--	--	--	Yippee-like protein [Macrophomina phaseolina MS6]
c33647.graph_c0	[R]	General function prediction only	Molecular Function: auxin:hydrogen symporter activity (GO:0009672);; Biological Process: auxin polar transport (GO:0009926);; Biological Process: proton transport (GO:0015992);; Cellular Component: integral component of membrane (GO:0016021);; Biological Process: transmembrane transport (GO:0055085);;	--	--	unknown [Picea sitchensis]
c42174.graph_c0	--	--	Biological Process: post-embryonic development (GO:0009791);;	--	Putative DNA-binding protein ESCAROLA GN=ESC OS=Arabidopsis thaliana (Mouse-ear cress) PE=2 SV=1	AT-hook DNA-binding protein [Catharanthus roseus]
c113736.graph_c0	--	--	--	--	--	hypothetical protein LEMA_P049400.1 [Leptosphaeria maculans JN3]
c108771.graph_c0	[R]	General function prediction only	Molecular Function: zinc ion binding (GO:0008270);; Molecular Function: oxidoreductase activity (GO:0016491);; Biological Process: oxidation-reduction process (GO:0055114);;	K07119|1e-19|vvi:100256090|hypothetical protein LOC100256090	2-alkenal reductase (NADP(+)-dependent) GN=DBR OS=Nicotiana tabacum (Common tobacco) PE=1 SV=1	probable endo-polygalacturonase 6 [Claviceps purpurea 20.1]
c83064.graph_c0	--	--	Molecular Function: catalytic activity (GO:0003824);; Molecular Function: binding (GO:0005488);;	--	TMV resistance protein N GN=N OS=Nicotiana glutinosa (Tobacco) PE=1 SV=1	putative truncated TIR-NBS-LRR protein [Pinus monticola]
c72777.graph_c0	--	--	--	--	--	PREDICTED: uncharacterized protein LOC100796285 [Glycine max]
c75808.graph_c0	--	--	--	--	Probable WRKY transcription factor 19 GN=WRKY19 OS=Arabidopsis thaliana (Mouse-ear cress) PE=2 SV=1	hypothetical protein 2_10052_01, partial [Pinus mugo]
c77281.graph_c0	[S]	Function unknown	Molecular Function: transferase activity (GO:0016740);;	--	Putative leucine-rich repeat receptor-like serine/threonine-protein kinase At2g24130 (Precursor) GN=At2g24130 OS=Arabidopsis thaliana (Mouse-ear cress) PE=3 SV=1	predicted protein [Populus trichocarpa]
c37573.graph_c0	--	--	Molecular Function: ubiquitin thiolesterase activity (GO:0004221);; Biological Process: ubiquitin-dependent protein catabolic process (GO:0006511);; Molecular Function: cysteine-type peptidase activity (GO:0008234);;	K11843|5e-15|cre:CHLREDRAFT_58437|hypothetical protein	Ubiquitin carboxyl-terminal hydrolase 6 GN=UBP6 OS=Arabidopsis thaliana (Mouse-ear cress) PE=1 SV=1	hypothetical protein MYCGRDRAFT_65843 [Zymoseptoria tritici IPO323]
c37992.graph_c0	--	--	--	--	Extensin (Precursor) GN=HRGPNT3 OS=Nicotiana tabacum (Common tobacco) PE=2 SV=1	hypothetical protein HMPREF1120_01853 [Exophiala dermatitidis NIH/UT8656]
c49939.graph_c0	[GEPR]	--	Biological Process: carbohydrate transport (GO:0008643);; Cellular Component: integral component of membrane (GO:0016021);; Molecular Function: substrate-specific transmembrane transporter activity (GO:0022891);; Biological Process: transmembrane transport (GO:0055085);;	--	Probable polyol transporter 6 GN=PLT6 OS=Arabidopsis thaliana (Mouse-ear cress) PE=2 SV=2	Inositol transporter 4 AltName: Full=Myo-inositol-proton symporter INT4 [Rhizoctonia solani AG-1 IB]
c7229.graph_c0	[RTKL]	--	Molecular Function: protein serine/threonine kinase activity (GO:0004674);; Molecular Function: ATP binding (GO:0005524);; Biological Process: protein phosphorylation (GO:0006468);;	K02218|4e-45|zma:100192545|hypothetical protein LOC100192545	Casein kinase I isoform delta-like GN=At4g26100 OS=Arabidopsis thaliana (Mouse-ear cress) PE=2 SV=2	casein kinase, putative [Coccidioides posadasii C735 delta SOWgp]
c92012.graph_c0	--	--	Molecular Function: nutrient reservoir activity (GO:0045735);;	--	Antimicrobial peptide 2d (Precursor) GN=AMP2-1 OS=Macadamia integrifolia (Macadamia nut) PE=2 SV=1	unknown [Picea sitchensis]
c52533.graph_c0	--	--	--	--	Formin-like protein 5 GN=P0453E05.107 OS=Oryza sativa subsp. japonica (Rice) PE=2 SV=2	hypothetical protein W97_04974 [Coniosporium apollinis CBS 100218]
c72930.graph_c0	[E]	Amino acid transport and metabolism	Biological Process: alcohol metabolic process (GO:0006066);; Molecular Function: choline dehydrogenase activity (GO:0008812);; Molecular Function: flavin adenine dinucleotide binding (GO:0050660);; Biological Process: oxidation-reduction process (GO:0055114);;	--	--	hypothetical protein MYCGRDRAFT_67933 [Zymoseptoria tritici IPO323]
c59917.graph_c0	--	--	Cellular Component: extracellular region (GO:0005576);; Cellular Component: plasma membrane (GO:0005886);; Biological Process: glucuronoxylan metabolic process (GO:0010413);; Biological Process: protein desumoylation (GO:0016926);; Molecular Function: ceramidase activity (GO:0017040);; Biological Process: xylan biosynthetic process (GO:0045492);;	--	Neutral ceramidase (Precursor) OS=Oryza sativa subsp. japonica (Rice) PE=1 SV=1	predicted protein [Populus trichocarpa]
c62433.graph_c0	[RTKL]	--	Molecular Function: nucleotide binding (GO:0000166);; Molecular Function: protein kinase activity (GO:0004672);; Biological Process: phosphorylation (GO:0016310);;	--	Probable LRR receptor-like serine/threonine-protein kinase At4g20450 (Precursor) GN=At4g20450 OS=Arabidopsis thaliana (Mouse-ear cress) PE=2 SV=1	receptor-like kinase [Marchantia polymorpha]
c37487.graph_c0	[J]	Translation, ribosomal structure and biogenesis	Molecular Function: structural constituent of ribosome (GO:0003735);; Biological Process: rRNA processing (GO:0006364);; Biological Process: translation (GO:0006412);; Cellular Component: cytosolic small ribosomal subunit (GO:0022627);; Biological Process: ribosomal small subunit biogenesis (GO:0042274);;	K02991|2e-24|cme:CMT154C|40S ribosomal protein S6	40S ribosomal protein S6-1 GN=RPS6A OS=Arabidopsis thaliana (Mouse-ear cress) PE=1 SV=2	hypothetical protein MYCFIDRAFT_181407 [Pseudocercospora fijiensis CIRAD86]
c34093.graph_c0	--	--	Cellular Component: mitochondrion (GO:0005739);; Biological Process: response to oxidative stress (GO:0006979);; Cellular Component: membrane (GO:0016020);;	--	--	unknown [Picea sitchensis]
c76380.graph_c0	[RTKL]	--	Biological Process: MAPK cascade (GO:0000165);; Molecular Function: protein serine/threonine kinase activity (GO:0004674);; Molecular Function: ATP binding (GO:0005524);; Cellular Component: plasma membrane (GO:0005886);; Biological Process: protein phosphorylation (GO:0006468);; Biological Process: xylan metabolic process (GO:0045491);; Biological Process: regulation of unidimensional cell growt…	--	Putative proline-rich receptor-like protein kinase PERK6 GN=PERK6 OS=Arabidopsis thaliana (Mouse-ear cress) PE=2 SV=2	PREDICTED: putative leucine-rich repeat receptor-like protein kinase At2g19210-like [Brachypodium distachyon]
c49538.graph_c0	--	--	--	--	Putative pentatricopeptide repeat-containing protein At3g49142 OS=Arabidopsis thaliana (Mouse-ear cress) PE=3 SV=1	unknown [Picea sitchensis]
c81909.graph_c0	[C]	Energy production and conversion	Molecular Function: IMP dehydrogenase activity (GO:0003938);; Molecular Function: ATP binding (GO:0005524);; Cellular Component: cytoplasm (GO:0005737);; Biological Process: GMP biosynthetic process (GO:0006177);; Biological Process: ATP synthesis coupled proton transport (GO:0015986);; Biological Process: ATP hydrolysis coupled proton transport (GO:0015991);; Cellular Component: proton-transport…	K02132|9e-65|zma:100273100|hypothetical protein LOC100273100	ATP synthase subunit alpha, mitochondrial GN=ATPA OS=Marchantia polymorpha (Liverwort) PE=3 SV=2	ATP synthase alpha chain [Coccidioides posadasii]
c33135.graph_c0	--	--	Molecular Function: RNA binding (GO:0003723);; Molecular Function: endoribonuclease activity (GO:0004521);;	--	--	hypothetical protein PTT_12480 [Pyrenophora teres f. teres 0-1]
c66983.graph_c0	--	--	Cellular Component: membrane (GO:0016020);;	--	--	hypothetical protein SNOG_08860 [Phaeosphaeria nodorum SN15]
c63494.graph_c0	--	--	Molecular Function: catalytic activity (GO:0003824);;	--	Formin-like protein 3 OS=Oryza sativa subsp. japonica (Rice) PE=2 SV=2	predicted protein [Hordeum vulgare subsp. vulgare]
c102140.graph_c0	--	--	Molecular Function: oxidoreductase activity (GO:0016491);; Biological Process: oxidation-reduction process (GO:0055114);;	--	--	hypothetical protein BAUCODRAFT_125274 [Baudoinia compniacensis UAMH 10762]
c72065.graph_c0	--	--	Cellular Component: plastid (GO:0009536);;	--	BTB/POZ domain-containing protein At1g63850 GN=At1g63850 OS=Arabidopsis thaliana (Mouse-ear cress) PE=1 SV=1	PREDICTED: BTB/POZ domain-containing protein At1g63850-like [Glycine max]
c98972.graph_c0	[E]	Amino acid transport and metabolism	Biological Process: arginine catabolic process (GO:0006527);; Biological Process: response to oxidative stress (GO:0006979);; Biological Process: spermidine biosynthetic process (GO:0008295);; Molecular Function: arginine decarboxylase activity (GO:0008792);; Biological Process: response to cold (GO:0009409);; Biological Process: putrescine biosynthetic process (GO:0009446);; Biological Process: …	K01583|1e-38|pop:POPTR_713160|arginine decarboxylase (EC:4.1.1.19)	Arginine decarboxylase OS=Glycine max (Soybean) PE=2 SV=1	arginine decarboxylase [Malus hupehensis]
c75391.graph_c0	--	--	--	--	--	hypothetical protein BAUCODRAFT_144066 [Baudoinia compniacensis UAMH 10762]
c68401.graph_c3	--	--	--	--	Protein TIME FOR COFFEE GN=TIC OS=Arabidopsis thaliana (Mouse-ear cress) PE=1 SV=2	Time for coffee, putative isoform 5 [Theobroma cacao]
c73019.graph_c0	--	--	--	--	--	unknown [Picea sitchensis]
c75379.graph_c0	--	--	--	--	--	PREDICTED: uncharacterized protein LOC100259944 [Vitis vinifera]
c57681.graph_c0	--	--	Molecular Function: nucleotide binding (GO:0000166);; Molecular Function: nucleic acid binding (GO:0003676);; Cellular Component: mitochondrion (GO:0005739);; Molecular Function: zinc ion binding (GO:0008270);;	K12896|2e-94|vvi:100251921|hypothetical protein LOC100251921	Serine/arginine-rich splicing factor RS2Z33 GN=F3G5.13 OS=Arabidopsis thaliana (Mouse-ear cress) PE=1 SV=1	unknown [Picea sitchensis]
c75448.graph_c0	--	--	Biological Process: cellular aromatic compound metabolic process (GO:0006725);; Molecular Function: transferase activity, transferring phosphorus-containing groups (GO:0016772);; Biological Process: cellular nitrogen compound metabolic process (GO:0034641);; Biological Process: heterocycle metabolic process (GO:0046483);; Molecular Function: organic cyclic compound binding (GO:0097159);; Biologic…	--	Putative ribonuclease H protein At1g65750 GN=At1g65750 OS=Arabidopsis thaliana (Mouse-ear cress) PE=3 SV=1	hypothetical protein VITISV_002507 [Vitis vinifera]
c46468.graph_c0	--	--	Molecular Function: ATP binding (GO:0005524);; Biological Process: defense response (GO:0006952);; Biological Process: signal transduction (GO:0007165);; Molecular Function: nucleoside-triphosphatase activity (GO:0017111);; Molecular Function: ADP binding (GO:0043531);;	--	--	unknown [Picea sitchensis]
c33801.graph_c0	--	--	--	--	Germin-like protein subfamily T member 1 (Precursor) OS=Arabidopsis thaliana (Mouse-ear cress) PE=2 SV=2	hypothetical protein SELMODRAFT_410199 [Selaginella moellendorffii]
c54805.graph_c0	[O]	Posttranslational modification, protein turnover, chaperones	Molecular Function: binding (GO:0005488);;	K09506|1e-141|vvi:100245270|hypothetical protein LOC100245270	DnaJ protein homolog ANJ1 (Precursor) OS=Atriplex nummularia (Old man saltbush) PE=2 SV=1	PREDICTED: dnaJ homolog subfamily C member 21-like [Solanum lycopersicum]
c44216.graph_c0	[T]	Signal transduction mechanisms	Molecular Function: protein serine/threonine phosphatase activity (GO:0004722);; Cellular Component: mitochondrion (GO:0005739);;	--	Serine/threonine-protein phosphatase PP2A-1 catalytic subunit OS=Acetabularia cliftonii (Green alga) PE=2 SV=1	unknown [Picea sitchensis]
c44417.graph_c0	--	--	--	--	--	unknown [Picea sitchensis]
c67070.graph_c0	[M]	Cell wall/membrane/envelope biogenesis	Biological Process: cell wall macromolecule catabolic process (GO:0016998);;	--	--	unknown [Picea sitchensis]
c49531.graph_c0	[R]	General function prediction only	--	--	Guanine nucleotide-binding protein subunit beta-like protein GN=GBLP OS=Chlamydomonas reinhardtii (Chlamydomonas smithii) PE=1 SV=1	hypothetical protein BAUCODRAFT_38509 [Baudoinia compniacensis UAMH 10762]
c33389.graph_c0	--	--	--	--	--	PREDICTED: uncharacterized protein LOC100779268 [Glycine max]
c36409.graph_c0	[J]	Translation, ribosomal structure and biogenesis	Biological Process: RNA methylation (GO:0001510);; Molecular Function: structural constituent of ribosome (GO:0003735);; Cellular Component: vacuolar membrane (GO:0005774);; Cellular Component: Golgi apparatus (GO:0005794);; Biological Process: translation (GO:0006412);; Cellular Component: plasmodesma (GO:0009506);; Cellular Component: cytosolic small ribosomal subunit (GO:0022627);;	--	40S ribosomal protein S25-4 GN=RPS25E OS=Arabidopsis thaliana (Mouse-ear cress) PE=2 SV=1	40S ribosomal protein S25-2 [Arabidopsis thaliana]
c42828.graph_c0	--	--	--	--	--	hypothetical protein SNOG_09227 [Phaeosphaeria nodorum SN15]
c30110.graph_c0	[G]	Carbohydrate transport and metabolism	Molecular Function: glucosamine-6-phosphate deaminase activity (GO:0004342);; Biological Process: carbohydrate metabolic process (GO:0005975);; Biological Process: N-acetylglucosamine metabolic process (GO:0006044);; Molecular Function: hydrolase activity (GO:0016787);; Biological Process: cellular nitrogen compound biosynthetic process (GO:0044271);;	--	--	hypothetical protein BAUCODRAFT_114486 [Baudoinia compniacensis UAMH 10762]
c62114.graph_c0	--	--	Biological Process: post-embryonic development (GO:0009791);; Biological Process: response to stimulus (GO:0050896);;	--	Putative DNA-binding protein ESCAROLA GN=ESC OS=Arabidopsis thaliana (Mouse-ear cress) PE=2 SV=1	PREDICTED: putative DNA-binding protein ESCAROLA-like [Glycine max]
c100826.graph_c0	[G]	Carbohydrate transport and metabolism	Molecular Function: adenosine kinase activity (GO:0004001);; Cellular Component: nucleus (GO:0005634);; Cellular Component: cytoplasm (GO:0005737);; Biological Process: purine nucleobase metabolic process (GO:0006144);; Biological Process: purine ribonucleoside salvage (GO:0006166);; Biological Process: AMP biosynthetic process (GO:0006167);; Biological Process: phosphorylation (GO:0016310);; Mol…	K00856|6e-21|ath:AT5G03300|ADK2	Adenosine kinase 2 GN=ADK2 OS=Arabidopsis thaliana (Mouse-ear cress) PE=1 SV=1	adenosine kinase [Coniosporium apollinis CBS 100218]
c65948.graph_c0	[J]	Translation, ribosomal structure and biogenesis	Molecular Function: structural constituent of ribosome (GO:0003735);; Cellular Component: nucleolus (GO:0005730);; Biological Process: translation (GO:0006412);; Cellular Component: cytosolic large ribosomal subunit (GO:0022625);;	K02912|1e-81|rcu:RCOM_0634780|60S ribosomal protein L32, putative	60S ribosomal protein L32-1 GN=RPL32A OS=Arabidopsis thaliana (Mouse-ear cress) PE=2 SV=2	unknown [Picea sitchensis]
c77396.graph_c0	--	--	Biological Process: signal transduction (GO:0007165);; Molecular Function: phosphatidylinositol binding (GO:0035091);;	--	Pleckstrin homology domain-containing protein 1 GN=PH1 OS=Arabidopsis thaliana (Mouse-ear cress) PE=2 SV=2	unknown [Picea sitchensis]
c89178.graph_c0	[IQR]	--	Molecular Function: oxidoreductase activity (GO:0016491);; Biological Process: oxidation-reduction process (GO:0055114);;	--	Short-chain dehydrogenase TIC 32, chloroplastic GN=TIC32 OS=Pisum sativum (Garden pea) PE=1 SV=1	retinol dehydrogenase 14 [Pyrenophora tritici-repentis Pt-1C-BFP]
c110392.graph_c0	--	--	Molecular Function: D-arabinono-1,4-lactone oxidase activity (GO:0003885);; Cellular Component: mitochondrion (GO:0005739);; Molecular Function: UDP-N-acetylmuramate dehydrogenase activity (GO:0008762);; Cellular Component: membrane (GO:0016020);; Cellular Component: cytoplasmic membrane-bounded vesicle (GO:0016023);; Molecular Function: flavin adenine dinucleotide binding (GO:0050660);; Biologic…	--	--	unknown [Picea sitchensis]
c46572.graph_c0	--	--	--	--	Histone H1 OS=Triticum aestivum (Wheat) PE=2 SV=2	hypothetical protein BAUCODRAFT_531787 [Baudoinia compniacensis UAMH 10762]
c68080.graph_c0	--	--	Cellular Component: mitochondrion (GO:0005739);; Biological Process: cellular process (GO:0009987);; Molecular Function: kinase activity (GO:0016301);;	--	Probable LRR receptor-like serine/threonine-protein kinase At1g34110 (Precursor) GN=At1g34110 OS=Arabidopsis thaliana (Mouse-ear cress) PE=2 SV=2	hypothetical protein SELMODRAFT_169795 [Selaginella moellendorffii]
c67991.graph_c0	[R]	General function prediction only	Molecular Function: protein binding (GO:0005515);; Molecular Function: GTP binding (GO:0005525);; Cellular Component: cytoplasm (GO:0005737);; Cellular Component: plasma membrane (GO:0005886);; Biological Process: small GTPase mediated signal transduction (GO:0007264);;	K04392|1e-124|sbi:SORBI_04g028280|hypothetical protein	Rac-like GTP-binding protein 3 GN=P0585G03.19 OS=Oryza sativa subsp. japonica (Rice) PE=2 SV=1	hypothetical protein SORBIDRAFT_04g028280 [Sorghum bicolor]
c107531.graph_c0	--	--	--	--	--	hypothetical protein BAUCODRAFT_39186 [Baudoinia compniacensis UAMH 10762]
c109104.graph_c0	--	--	--	--	--	hypothetical protein COCHEDRAFT_1085131 [Bipolaris maydis C5]
c107205.graph_c0	--	--	--	--	--	hypothetical protein PRUPE_ppa004668mg [Prunus persica]
c59017.graph_c0	--	--	Cellular Component: mitochondrion (GO:0005739);;	--	--	unknown [Picea sitchensis]
c64816.graph_c0	--	--	Biological Process: glycerol ether metabolic process (GO:0006662);; Biological Process: response to oxidative stress (GO:0006979);; Molecular Function: electron carrier activity (GO:0009055);; Biological Process: response to water deprivation (GO:0009414);; Cellular Component: chloroplast stroma (GO:0009570);; Cellular Component: chloroplast envelope (GO:0009941);; Molecular Function: protein dis…	--	Thioredoxin-like protein CDSP32, chloroplastic (Precursor) GN=CDSP32 OS=Arabidopsis thaliana (Mouse-ear cress) PE=1 SV=1	unknown [Picea sitchensis]
c72117.graph_c0	[R]	General function prediction only	Molecular Function: nucleotide binding (GO:0000166);; Molecular Function: nucleic acid binding (GO:0003676);; Cellular Component: chloroplast (GO:0009507);;	--	Glycine-rich RNA-binding protein 4, mitochondrial (Precursor) GN=At3g23830 OS=Arabidopsis thaliana (Mouse-ear cress) PE=2 SV=1	unknown [Picea sitchensis]
c94802.graph_c0	--	--	--	--	--	predicted protein [Populus trichocarpa]
c103353.graph_c0	--	--	Cellular Component: extracellular region (GO:0005576);; Biological Process: arabinan catabolic process (GO:0031222);; Biological Process: xylan catabolic process (GO:0045493);; Biological Process: L-arabinose metabolic process (GO:0046373);; Molecular Function: alpha-N-arabinofuranosidase activity (GO:0046556);;	--	--	fungal alpha-L-arabinofuranosidase, putative [Colletotrichum gloeosporioides Nara gc5]
c105743.graph_c0	--	--	Cellular Component: nucleus (GO:0005634);; Cellular Component: vacuole (GO:0005773);; Biological Process: proteolysis (GO:0006508);; Molecular Function: cysteine-type peptidase activity (GO:0008234);; Biological Process: response to desiccation (GO:0009269);; Cellular Component: plastid (GO:0009536);; Biological Process: response to salt stress (GO:0009651);; Cellular Component: cytoplasmic membr…	K01376|2e-93|osa:4329339|Os02g0469600	Cysteine proteinase 1 (Precursor) GN=CCP1 OS=Zea mays (Maize) PE=2 SV=1	Os02g0469600 [Oryza sativa Japonica Group]
c35530.graph_c0	[G]	Carbohydrate transport and metabolism	Molecular Function: magnesium ion binding (GO:0000287);; Molecular Function: pyruvate kinase activity (GO:0004743);; Biological Process: pyruvate metabolic process (GO:0006090);; Biological Process: glycolysis (GO:0006096);; Biological Process: phosphorylation (GO:0016310);; Molecular Function: potassium ion binding (GO:0030955);;	K00873|2e-26|cme:CMP260C|pyruvate kinase I	Pyruvate kinase, cytosolic isozyme OS=Solanum tuberosum (Potato) PE=2 SV=1	putative pyruvate kinase protein [Neofusicoccum parvum UCRNP2]
c70550.graph_c0	--	--	Cellular Component: mitochondrion (GO:0005739);;	--	Pentatricopeptide repeat-containing protein At4g38150 GN=At4g38150 OS=Arabidopsis thaliana (Mouse-ear cress) PE=2 SV=1	unknown [Picea sitchensis]
c82442.graph_c0	[J]	Translation, ribosomal structure and biogenesis	Cellular Component: ribosome (GO:0005840);;	K02896|7e-40|pop:POPTR_817338|hypothetical protein	60S ribosomal protein L24 GN=RPL24 OS=Hordeum vulgare (Barley) PE=2 SV=1	hypothetical protein SNOG_07382 [Phaeosphaeria nodorum SN15]
c105906.graph_c0	--	--	Molecular Function: ubiquitin-protein ligase activity (GO:0004842);; Cellular Component: nucleus (GO:0005634);; Biological Process: phosphate ion transport (GO:0006817);; Biological Process: plant-type hypersensitive response (GO:0009626);; Biological Process: systemic acquired resistance (GO:0009627);; Biological Process: salicylic acid biosynthetic process (GO:0009697);; Biological Process: res…	--	E3 ubiquitin-protein ligase BAH1 GN=F22D16.14 OS=Arabidopsis thaliana (Mouse-ear cress) PE=1 SV=1	predicted protein [Populus trichocarpa]
c111150.graph_c0	[I]	Lipid transport and metabolism	Biological Process: metabolic process (GO:0008152);; Molecular Function: hydrolase activity (GO:0016787);;	--	--	hypothetical protein BAUCODRAFT_569828 [Baudoinia compniacensis UAMH 10762]
c99414.graph_c0	--	--	--	--	--	hypothetical protein W97_03035 [Coniosporium apollinis CBS 100218]
c66200.graph_c0	[MG]	--	Biological Process: cellular metabolic process (GO:0044237);; Molecular Function: dihydrokaempferol 4-reductase activity (GO:0045552);; Molecular Function: coenzyme binding (GO:0050662);; Biological Process: oxidation-reduction process (GO:0055114);;	K13082|5e-99|pop:POPTR_710083|DFR1	Bifunctional dihydroflavonol 4-reductase/flavanone 4-reductase GN=DFR OS=Malus domestica (Apple) PE=1 SV=1	unknown [Picea sitchensis]
c92506.graph_c0	--	--	Molecular Function: peroxidase activity (GO:0004601);;	--	--	hypothetical protein DOTSEDRAFT_169550 [Dothistroma septosporum NZE10]
c42987.graph_c0	--	--	Biological Process: metabolic process (GO:0008152);; Molecular Function: transferase activity, transferring hexosyl groups (GO:0016758);;	--	UDP-glycosyltransferase 85A3 OS=Arabidopsis thaliana (Mouse-ear cress) PE=2 SV=2	unknown [Picea sitchensis]
c100409.graph_c0	--	--	--	--	--	hypothetical protein MYCFIDRAFT_52192 [Pseudocercospora fijiensis CIRAD86]
c79590.graph_c0	--	--	--	--	--	histone H2A-like protein, partial [Picea sitchensis]
c61633.graph_c0	--	--	Molecular Function: protein binding (GO:0005515);; Cellular Component: nuclear envelope (GO:0005635);;	--	--	hypothetical protein [Nicotiana tabacum]
c22047.graph_c0	--	--	Molecular Function: sucrose alpha-glucosidase activity (GO:0004575);; Biological Process: cellular carbohydrate metabolic process (GO:0044262);;	K01193|2e-28|rcu:RCOM_0293270|Beta-fructofuranosidase, insoluble isoenzyme 3 precursor, putative (EC:3.2.1.26)	Beta-fructofuranosidase, insoluble isoenzyme 1 (Precursor) GN=INV1 OS=Daucus carota (Carrot) PE=1 SV=1	hypothetical protein PRUPE_ppa003470mg [Prunus persica]
c50073.graph_c0	--	--	--	--	--	hypothetical protein BAUCODRAFT_126159 [Baudoinia compniacensis UAMH 10762]
c69333.graph_c0	--	--	--	--	--	hypothetical protein MELLADRAFT_90069 [Melampsora larici-populina 98AG31]
c45722.graph_c0	--	--	Molecular Function: oxidoreductase activity (GO:0016491);;	--	3-oxo-Delta(4,5)-steroid 5-beta-reductase GN=T22A6.50 OS=Arabidopsis thaliana (Mouse-ear cress) PE=1 SV=1	unknown [Picea sitchensis]
c32917.graph_c0	--	--	--	--	Extensin (Precursor) GN=HRGP OS=Zea mays (Maize) PE=2 SV=1	hypothetical protein W97_08310 [Coniosporium apollinis CBS 100218]
c112486.graph_c0	--	--	--	--	--	hypothetical protein DOTSEDRAFT_150357, partial [Dothistroma septosporum NZE10]
c77234.graph_c0	[S]	Function unknown	--	--	Putative disease resistance protein At4g19050 GN=At4g19050 OS=Arabidopsis thaliana (Mouse-ear cress) PE=3 SV=2	unknown [Picea sitchensis]
c69360.graph_c0	--	--	Molecular Function: binding (GO:0005488);;	--	--	hypothetical protein MTR_7g083260 [Medicago truncatula]
c67968.graph_c0	--	--	--	--	--	uncharacterized protein LOC100499962 [Glycine max]
c94453.graph_c0	--	--	--	--	--	unknown [Picea sitchensis]
c56449.graph_c0	--	--	--	--	--	ATP-NAD kinase [Mycosphaerella populorum SO2202]
c87395.graph_c0	--	--	--	--	--	hypothetical protein MYCFIDRAFT_195371 [Pseudocercospora fijiensis CIRAD86]
c82887.graph_c0	[O]	Posttranslational modification, protein turnover, chaperones	--	--	Lysine-rich arabinogalactan protein 18 (Precursor) GN=AGP18 OS=Arabidopsis thaliana (Mouse-ear cress) PE=2 SV=1	hypothetical protein DOTSEDRAFT_46216 [Dothistroma septosporum NZE10]
c105658.graph_c0	--	--	--	--	--	Epa5p [Candida glabrata]
c44817.graph_c0	--	--	--	--	Metal tolerance protein 6 OS=Oryza sativa subsp. japonica (Rice) PE=2 SV=2	unknown [Picea sitchensis]
c58363.graph_c0	--	--	Molecular Function: acid phosphatase activity (GO:0003993);; Cellular Component: mitochondrion (GO:0005739);; Cellular Component: endosome (GO:0005768);; Cellular Component: Golgi apparatus (GO:0005794);; Cellular Component: trans-Golgi network (GO:0005802);; Biological Process: regulation of carbohydrate metabolic process (GO:0006109);; Cellular Component: chloroplast (GO:0009507);;	--	Probable inactive purple acid phosphatase 2 (Precursor) GN=PAP2 OS=Arabidopsis thaliana (Mouse-ear cress) PE=2 SV=1	hypothetical protein PRUPE_ppa002570mg [Prunus persica]
c71324.graph_c0	--	--	Molecular Function: nucleotide binding (GO:0000166);;	--	--	putative truncated TIR-NBS-LRR protein [Pinus monticola]
c99040.graph_c0	--	--	Biological Process: lipid metabolic process (GO:0006629);; Molecular Function: oxidoreductase activity, acting on paired donors, with oxidation of a pair of donors resulting in the reduction of molecular oxygen to two molecules of water (GO:0016717);; Biological Process: oxidation-reduction process (GO:0055114);;	K10256|7e-07|vvi:100258789|hypothetical protein LOC100258789	Omega-6 fatty acid desaturase, endoplasmic reticulum isozyme 2 GN=FAD2-2 OS=Glycine max (Soybean) PE=2 SV=1	hypothetical protein BAUCODRAFT_24063 [Baudoinia compniacensis UAMH 10762]
c66649.graph_c0	--	--	Molecular Function: protein kinase activity (GO:0004672);; Biological Process: amino acid transport (GO:0006865);; Biological Process: cellular process (GO:0009987);; Cellular Component: integral component of membrane (GO:0016021);;	--	Amino acid permease 2 GN=AAP2 OS=Arabidopsis thaliana (Mouse-ear cress) PE=1 SV=1	unknown [Picea sitchensis]
c36566.graph_c0	--	--	--	--	--	PREDICTED: protein ROS1-like [Glycine max]
c78686.graph_c0	--	--	--	--	Proline-rich receptor-like protein kinase PERK2 GN=PERK2 OS=Arabidopsis thaliana (Mouse-ear cress) PE=2 SV=3	hypothetical protein NECHADRAFT_101945 [Nectria haematococca mpVI 77-13-4]
c2644.graph_c0	[C]	Energy production and conversion	Molecular Function: magnesium ion binding (GO:0000287);; Molecular Function: ATP binding (GO:0005524);; Cellular Component: intracellular (GO:0005622);; Biological Process: acetate metabolic process (GO:0006083);; Biological Process: acetyl-CoA biosynthetic process (GO:0006085);; Molecular Function: acetate kinase activity (GO:0008776);; Biological Process: phosphorylation (GO:0016310);;	--	--	Aliphatic acid kinase short-chain [Macrophomina phaseolina MS6]
c108549.graph_c0	--	--	--	--	--	hypothetical protein SNOG_07670 [Phaeosphaeria nodorum SN15]
c103805.graph_c0	[C]	Energy production and conversion	Cellular Component: mitochondrion (GO:0005739);; Biological Process: pyruvate metabolic process (GO:0006090);; Biological Process: malate metabolic process (GO:0006108);; Biological Process: cellular amino acid metabolic process (GO:0006520);; Molecular Function: malate dehydrogenase (decarboxylating) (NAD+) activity (GO:0016619);; Molecular Function: metal ion binding (GO:0046872);; Molecular Fu…	--	NADP-dependent malic enzyme, chloroplastic (Precursor) GN=MOD1 OS=Zea mays (Maize) PE=1 SV=1	hypothetical protein BAUCODRAFT_63154 [Baudoinia compniacensis UAMH 10762]
c104064.graph_c0	[GEPR]	--	Cellular Component: membrane (GO:0016020);; Molecular Function: transmembrane transporter activity (GO:0022857);; Biological Process: single-organism transport (GO:0044765);;	--	Sugar transport protein 13 GN=F9D12.17 OS=Arabidopsis thaliana (Mouse-ear cress) PE=1 SV=2	hypothetical protein BAUCODRAFT_427418 [Baudoinia compniacensis UAMH 10762]
c86594.graph_c0	--	--	--	--	Arginine/serine-rich protein 45 GN=F19K19.9 OS=Arabidopsis thaliana (Mouse-ear cress) PE=1 SV=1	hypothetical protein FOMMEDRAFT_125637 [Fomitiporia mediterranea MF3/22]
c106593.graph_c0	--	--	--	--	--	unknown [Picea sitchensis]
c101257.graph_c0	[H]	Coenzyme transport and metabolism	Molecular Function: dimethylallyltranstransferase activity (GO:0004161);; Molecular Function: farnesyltranstransferase activity (GO:0004311);; Molecular Function: geranyltranstransferase activity (GO:0004337);; Cellular Component: cytoplasm (GO:0005737);; Biological Process: geranyl diphosphate biosynthetic process (GO:0033384);; Biological Process: geranylgeranyl diphosphate biosynthetic process…	--	Proline-rich receptor-like protein kinase PERK1 GN=PERK1 OS=Arabidopsis thaliana (Mouse-ear cress) PE=1 SV=1	hypothetical protein FPSE_00459 [Fusarium pseudograminearum CS3096]
c62952.graph_c0	[O]	Posttranslational modification, protein turnover, chaperones	Cellular Component: cytosol (GO:0005829);; Biological Process: primary metabolic process (GO:0044238);; Biological Process: cellular macromolecule metabolic process (GO:0044260);;	K10581|0.0|vvi:100258896|hypothetical protein LOC100258896	Probable ubiquitin-conjugating enzyme E2 23 GN=UBC23 OS=Arabidopsis thaliana (Mouse-ear cress) PE=3 SV=1	PREDICTED: probable ubiquitin-conjugating enzyme E2 23-like [Vitis vinifera]
c86168.graph_c0	--	--	--	--	--	PREDICTED: uncharacterized protein LOC100249744 [Vitis vinifera]
c101904.graph_c0	--	--	Molecular Function: monooxygenase activity (GO:0004497);; Molecular Function: iron ion binding (GO:0005506);; Molecular Function: electron carrier activity (GO:0009055);; Cellular Component: cell outer membrane (GO:0009279);; Cellular Component: integral component of membrane (GO:0016021);; Molecular Function: oxidoreductase activity, acting on paired donors, with incorporation or reduction of mo…	--	--	Scytalone dehydratase [Macrophomina phaseolina MS6]
c49354.graph_c0	[L]	Replication, recombination and repair	Molecular Function: nucleic acid binding (GO:0003676);; Molecular Function: catalytic activity (GO:0003824);; Biological Process: DNA metabolic process (GO:0006259);;	--	--	hypothetical protein VITISV_032357 [Vitis vinifera]
c84263.graph_c0	--	--	--	--	--	hypothetical protein BAUCODRAFT_32280 [Baudoinia compniacensis UAMH 10762]
c111293.graph_c0	[K]	Transcription	Molecular Function: nucleic acid binding (GO:0003676);; Cellular Component: ribonucleoprotein complex (GO:0030529);;	K12623|9e-19|ath:AT5G27720|emb1644 (embryo defective 1644)	Probable U6 snRNA-associated Sm-like protein LSm4 GN=LSM4 OS=Fagus sylvatica (Beechnut) PE=2 SV=1	hypothetical protein PTRG_04930 [Pyrenophora tritici-repentis Pt-1C-BFP]
c39312.graph_c0	--	--	Cellular Component: endosome (GO:0005768);; Cellular Component: Golgi apparatus (GO:0005794);; Cellular Component: trans-Golgi network (GO:0005802);; Cellular Component: integral component of membrane (GO:0016021);;	--	--	unknown [Picea sitchensis]
c56890.graph_c0	--	--	Molecular Function: aspartic-type endopeptidase activity (GO:0004190);; Cellular Component: nucleus (GO:0005634);; Cellular Component: cytosol (GO:0005829);; Biological Process: protein glycosylation (GO:0006486);; Biological Process: proteolysis (GO:0006508);; Biological Process: response to cadmium ion (GO:0046686);;	K11885|0.0|osa:4328632|Os02g0198600	--	unknown [Picea sitchensis]
c85342.graph_c0	--	--	--	K11251|7e-08|rcu:RCOM_0557200|histone h2a, putative	Histone H2AX OS=Picea abies (Norway spruce) PE=2 SV=1	histone h2a [Ophiostoma piceae UAMH 11346]
c74692.graph_c0	--	--	Molecular Function: hydrolase activity, acting on ester bonds (GO:0016788);;	--	GDSL esterase/lipase At1g71691 (Precursor) GN=At1g71691 OS=Arabidopsis thaliana (Mouse-ear cress) PE=2 SV=1	predicted protein [Physcomitrella patens subsp. patens]
c74567.graph_c0	--	--	Cellular Component: ESCRT III complex (GO:0000815);; Molecular Function: protein binding (GO:0005515);; Cellular Component: plasma membrane (GO:0005886);; Biological Process: protein transport (GO:0015031);; Biological Process: vesicle-mediated transport (GO:0016192);;	K12195|3e-95|vvi:100248753|hypothetical protein LOC100248753	Vacuolar protein sorting-associated protein 20 homolog 2 OS=Arabidopsis thaliana (Mouse-ear cress) PE=1 SV=1	unknown [Picea sitchensis]
c91215.graph_c0	--	--	Biological Process: metabolic process (GO:0008152);; Molecular Function: amino acid binding (GO:0016597);;	--	--	amino acid binding protein, putative [Ricinus communis]
c75149.graph_c0	--	--	--	--	--	unknown [Picea sitchensis]
c69639.graph_c0	--	--	Molecular Function: catalytic activity (GO:0003824);;	--	--	unnamed protein product [Vitis vinifera]
c67911.graph_c0	[K]	Transcription	Molecular Function: DNA binding (GO:0003677);; Cellular Component: nucleus (GO:0005634);; Biological Process: DNA-templated transcription, initiation (GO:0006352);;	K03120|1e-132|sbi:SORBI_01g012880|hypothetical protein	TATA-box-binding protein 2 GN=TBP2 OS=Zea mays (Maize) PE=2 SV=1	unknown [Picea sitchensis]
c61174.graph_c0	--	--	--	--	Pentatricopeptide repeat-containing protein At1g03100, mitochondrial (Precursor) GN=At1g03100 OS=Arabidopsis thaliana (Mouse-ear cress) PE=2 SV=1	PREDICTED: pentatricopeptide repeat-containing protein At1g03100, mitochondrial-like [Vitis vinifera]
c38716.graph_c0	--	--	--	--	--	hypothetical protein VITISV_020534 [Vitis vinifera]
c51301.graph_c0	--	--	Molecular Function: binding (GO:0005488);;	--	--	PREDICTED: uncharacterized protein LOC101303732 [Fragaria vesca subsp. vesca]
c63616.graph_c0	[Q]	Secondary metabolites biosynthesis, transport and catabolism	Molecular Function: iron ion binding (GO:0005506);; Molecular Function: electron carrier activity (GO:0009055);; Cellular Component: membrane (GO:0016020);; Biological Process: brassinosteroid biosynthetic process (GO:0016132);; Molecular Function: oxidoreductase activity, acting on paired donors, with incorporation or reduction of molecular oxygen, NAD(P)H as one donor, and incorporation of one …	--	Cytochrome P450 90D2 OS=Oryza sativa subsp. japonica (Rice) PE=1 SV=1	PREDICTED: 3-epi-6-deoxocathasterone 23-monooxygenase-like [Glycine max]
c53942.graph_c0	[O]	Posttranslational modification, protein turnover, chaperones	Biological Process: primary metabolic process (GO:0044238);; Biological Process: cellular macromolecule metabolic process (GO:0044260);;	--	Peptidyl-prolyl cis-trans isomerase 1 GN=Cyp1 OS=Glycine max (Soybean) PE=1 SV=1	Peptidyl-prolyl cis-trans isomerase CYP19-2 isoform 4 [Theobroma cacao]
c95636.graph_c0	--	--	Molecular Function: binding (GO:0005488);; Biological Process: response to oxidative stress (GO:0006979);; Biological Process: metabolic process (GO:0008152);; Molecular Function: oxidoreductase activity (GO:0016491);;	--	Peroxidase 5 (Precursor) OS=Vitis vinifera (Grape) PE=1 SV=2	uncharacterized protein LOC100779031 precursor [Glycine max]
c80685.graph_c0	--	--	--	--	--	hypothetical protein FPSE_08971 [Fusarium pseudograminearum CS3096]
c39772.graph_c0	--	--	--	--	--	unknown [Picea sitchensis]
c32118.graph_c0	--	--	--	--	--	unknown [Picea sitchensis]
c113734.graph_c0	--	--	--	--	Pollen-specific leucine-rich repeat extensin-like protein 4 (Precursor) GN=PEX4 OS=Arabidopsis thaliana (Mouse-ear cress) PE=2 SV=1	hypothetical protein W97_04598 [Coniosporium apollinis CBS 100218]
c75624.graph_c0	[R]	General function prediction only	--	--	Protein ROOT INITIATION DEFECTIVE 3 GN=RID3 OS=Arabidopsis thaliana (Mouse-ear cress) PE=1 SV=1	unknown [Picea sitchensis]
c72086.graph_c0	--	--	Cellular Component: nucleus (GO:0005634);;	--	Protein MIZU-KUSSEI 1 GN=MIZ1 OS=Arabidopsis thaliana (Mouse-ear cress) PE=1 SV=1	Pinus taeda anonymous locus 2_127_01 genomic sequence
c31974.graph_c0	--	--	--	--	--	retrotransposon protein [Oryza sativa Indica Group]
c57902.graph_c0	--	--	--	--	--	polyprotein [Pyropia yezoensis]
c44797.graph_c0	[GEPR]	--	--	--	Probable folate-biopterin transporter 2 GN=At5g25050 OS=Arabidopsis thaliana (Mouse-ear cress) PE=2 SV=1	Major facilitator superfamily protein isoform 3 [Theobroma cacao]
c76540.graph_c0	--	--	--	--	--	hypothetical protein SORBIDRAFT_01g016050 [Sorghum bicolor]
c81729.graph_c0	--	--	Molecular Function: structural constituent of ribosome (GO:0003735);; Biological Process: translation (GO:0006412);; Cellular Component: cytosolic small ribosomal subunit (GO:0022627);;	K02971|4e-51|vvi:100246017|hypothetical protein LOC100246017	40S ribosomal protein S21-2 GN=RPS21C OS=Arabidopsis thaliana (Mouse-ear cress) PE=2 SV=2	hypothetical protein VITISV_033219 [Vitis vinifera]
c27628.graph_c0	--	--	Molecular Function: DNA binding (GO:0003677);; Biological Process: DNA methylation (GO:0006306);; Molecular Function: methyltransferase activity (GO:0008168);; Cellular Component: plastid (GO:0009536);;	--	--	uncharacterized protein LOC100216847 [Zea mays]
c108271.graph_c0	[R]	General function prediction only	Molecular Function: GTPase activity (GO:0003924);; Molecular Function: GTP binding (GO:0005525);; Cellular Component: plasma membrane (GO:0005886);; Biological Process: GTP catabolic process (GO:0006184);; Biological Process: regulation of mitosis (GO:0007088);; Biological Process: nuclear migration (GO:0007097);; Biological Process: establishment or maintenance of cell polarity (GO:0007163);; Bi…	--	Ras-related protein Rab11A (Precursor) GN=RAB11A OS=Lotus japonicus (Lotus corniculatus var. japonicus) PE=2 SV=1	hypothetical protein SS1G_13801 [Sclerotinia sclerotiorum 1980]
c72528.graph_c0	[I]	Lipid transport and metabolism	Molecular Function: acetate-CoA ligase activity (GO:0003987);; Cellular Component: mitochondrion (GO:0005739);; Cellular Component: cytosol (GO:0005829);; Molecular Function: AMP binding (GO:0016208);; Biological Process: histone acetylation (GO:0016573);; Molecular Function: acid-ammonia (or amide) ligase activity (GO:0016880);; Biological Process: acetyl-CoA biosynthetic process from acetate (G…	K01895|0.0|cre:CHLREDRAFT_194063|ACS1	Acetate--CoA ligase ACS, chloroplastic/glyoxysomal (Precursor) GN=ACS OS=Arabidopsis thaliana (Mouse-ear cress) PE=1 SV=1	hypothetical protein DOTSEDRAFT_67716 [Dothistroma septosporum NZE10]
c112024.graph_c0	--	--	Molecular Function: polygalacturonase activity (GO:0004650);; Cellular Component: extracellular region (GO:0005576);; Biological Process: pectin catabolic process (GO:0045490);; Molecular Function: rhamnogalacturonan alpha-L-rhamnopyranosyl-(1->4)-alpha-D-galactopyranosyluronide lyase activity (GO:0046576);;	--	--	RecName: Full=Probable rhamnogalacturonase B; Short=RGase B; Short=RHG B; Flags: Precursor
c76648.graph_c0	[S]	Function unknown	Cellular Component: extracellular region (GO:0005576);; Cellular Component: vacuole (GO:0005773);; Cellular Component: plant-type cell wall (GO:0009505);;	K09955|0.0|pop:POPTR_814847|hypothetical protein	--	Glycosyl hydrolase of Uncharacterized protein function (DUF1680), putative isoform 1 [Theobroma cacao]
c93640.graph_c0	--	--	--	--	--	unknown [Picea sitchensis]
c92658.graph_c0	[O]	Posttranslational modification, protein turnover, chaperones	Molecular Function: ATP binding (GO:0005524);; Biological Process: ATP catabolic process (GO:0006200);; Biological Process: response to stress (GO:0006950);; Molecular Function: ATPase activity (GO:0016887);; Biological Process: protein metabolic process (GO:0019538);;	--	ATP-dependent Clp protease ATP-binding subunit clpA homolog GN=clpC OS=Porphyra purpurea (Red seaweed) PE=3 SV=1	heat shock protein HSP98 [Verticillium dahliae VdLs.17]
c102358.graph_c0	[J]	Translation, ribosomal structure and biogenesis	Molecular Function: structural constituent of ribosome (GO:0003735);; Cellular Component: ribosome (GO:0005840);; Biological Process: translation (GO:0006412);;	--	60S ribosomal protein L34 GN=RPL34 OS=Pisum sativum (Garden pea) PE=2 SV=1	hypothetical protein PRUPE_ppb011184mg [Prunus persica]
c59771.graph_c0	--	--	Cellular Component: plasma membrane (GO:0005886);;	--	--	hypothetical protein PRUPE_ppa004659mg [Prunus persica]
c25988.graph_c0	--	--	--	--	--	macrofage activating glycoprotein [Cryptococcus neoformans var. neoformans]
c110146.graph_c0	--	--	--	--	--	unknown [Picea sitchensis]
c103624.graph_c0	--	--	--	--	Pentatricopeptide repeat-containing protein At2g21090 GN=PCMP-E48 OS=Arabidopsis thaliana (Mouse-ear cress) PE=2 SV=1	Pinus taeda anonymous locus 0_12933_01 genomic sequence
c69600.graph_c0	[R]	General function prediction only	Molecular Function: histone acetyltransferase activity (GO:0004402);; Cellular Component: nucleolus (GO:0005730);; Cellular Component: cytosol (GO:0005829);; Biological Process: DNA repair (GO:0006281);; Biological Process: unidimensional cell growth (GO:0009826);; Biological Process: flower development (GO:0009908);; Biological Process: leaf morphogenesis (GO:0009965);; Biological Process: trich…	K10752|0.0|rcu:RCOM_1046940|WD-repeat protein, putative (EC:2.3.1.48)	WD-40 repeat-containing protein MSI4 GN=F3P11.12 OS=Arabidopsis thaliana (Mouse-ear cress) PE=1 SV=3	PREDICTED: WD-40 repeat-containing protein MSI4-like [Glycine max]
c103455.graph_c0	--	--	Molecular Function: alpha-L-fucosidase activity (GO:0004560);; Biological Process: xyloglucan metabolic process (GO:0010411);;	--	Alpha-L-fucosidase 2 (Precursor) GN=At4g34260 OS=Arabidopsis thaliana (Mouse-ear cress) PE=2 SV=1	glycoside hydrolase family 95 protein [Bipolaris sorokiniana ND90Pr]
c75649.graph_c0	[A]	RNA processing and modification	Molecular Function: nucleic acid binding (GO:0003676);; Molecular Function: protein binding (GO:0005515);; Cellular Component: nucleus (GO:0005634);; Cellular Component: cytosol (GO:0005829);; Biological Process: mRNA polyadenylation (GO:0006378);; Biological Process: mRNA cleavage (GO:0006379);; Biological Process: regulation of flower development (GO:0009909);; Biological Process: histone modif…	K14401|0.0|vvi:100256706|hypothetical protein LOC100256706	Cleavage and polyadenylation specificity factor subunit 1 GN=CPSF160 OS=Arabidopsis thaliana (Mouse-ear cress) PE=1 SV=2	Cleavage and polyadenylation specificity factor 160 isoform 2 [Theobroma cacao]
c74929.graph_c0	[V]	Defense mechanisms	Molecular Function: nucleotide binding (GO:0000166);; Cellular Component: plasma membrane (GO:0005886);; Biological Process: response to water deprivation (GO:0009414);; Biological Process: transpiration (GO:0010148);; Molecular Function: ATPase activity (GO:0016887);;	--	ABC transporter G family member 22 GN=F15M7.6 OS=Arabidopsis thaliana (Mouse-ear cress) PE=1 SV=1	unknown [Picea sitchensis]
c78282.graph_c0	--	--	--	--	--	unknown [Picea sitchensis]
c89444.graph_c0	[HC]	--	Molecular Function: cytochrome-b5 reductase activity, acting on NAD(P)H (GO:0004128);; Cellular Component: mitochondrial outer membrane (GO:0005741);; Cellular Component: endoplasmic reticulum membrane (GO:0005789);; Cellular Component: integral component of membrane (GO:0016021);; Biological Process: mycelium development (GO:0043581);; Biological Process: oxidation-reduction process (GO:0055114)…	K00326|3e-14|pop:POPTR_741708|hypothetical protein	NADH--cytochrome b5 reductase 1 GN=MVA3.13 OS=Arabidopsis thaliana (Mouse-ear cress) PE=1 SV=1	hypothetical protein BAUCODRAFT_212726 [Baudoinia compniacensis UAMH 10762]
c51516.graph_c0	--	--	--	--	Dirigent protein 21 (Precursor) GN=DIR21 OS=Arabidopsis thaliana (Mouse-ear cress) PE=1 SV=1	unknown [Picea sitchensis]
[truncated: 48,929 more rows]

## Sheet: Function_Annotation.stat
#Anno_Database	Annotated_Number	300<=length<1000	length>=1000
COG_Annotation	16489	5592	6032
GO_Annotation	32611	11608	10461
KEGG_Annotation	10259	3634	3549
Swissprot_Annotation	27764	10677	9833
nr_Annotation	50111	19247	14093
All_Annotated	50227	19293	14102

## Sheet: GO.list
c100001.graph_c0	GO:0006364	GO:0009533	GO:0009657	GO:0010207	GO:0016021	GO:0019344	GO:0030095	GO:0030145	GO:0035304
[truncated: 32,610 more rows]
[truncated: 30 more columns]

[truncated: 3 more sheets: GO_tree.stat, Kegg.pathway, Kegg.ko]
