# Supplementary material for: Transcriptomic Profiling Reveals Differentially Expressed Genes Associated with Pine Wood Nematode Resistance in Masson Pine (Pinus massoniana Lamb.)
Source: Sci Rep. 2017 Jul 5;7:4693. doi: 10.1038/s41598-017-04944-7 (PMC5498564; doi:10.1038/s41598-017-04944-7)
Supplement: Supplementary file 3 — Supplementary Table S7 [file 41598_2017_4944_MOESM3_ESM.xls]

## Sheet: Sheet1
		#ID	FDR	log2FC	regulated	COG_class	COG_class_annotation	GO_annotation	KEGG_annotation	Swissprot_annotation	nr_annotation
Biological Process: response to stress (GO:0006950);	1 dpi	c59511.graph_c0	1.97e-05	-3.395	down	[O]	Posttranslational modification, protein turnover, chaperones	Molecular Function: ATP binding (GO:0005524);; Cellular Component: nucleus (GO:0005634);; Cellular Component: cytoplasm (GO:0005737);; Biological Process: ATP catabolic process (GO:0006200);; Biological Process: proteolysis (GO:0006508);; Biological Process: response to stress (GO:0006950);; Molecular Function: peptidase activity (GO:0008233);; Molecular Function: ATPase activity (GO:0016887);;	--	Chaperone protein ClpB1 GN=F1O17.2 OS=Arabidopsis thaliana (Mouse-ear cress) PE=1 SV=2	hypothetical protein MYCGRDRAFT_103215, partial [Zymoseptoria tritici IPO323]
		c73330.graph_c0	7.3e-05	-2.7988	down	[O]	Posttranslational modification, protein turnover, chaperones	Molecular Function: ATP binding (GO:0005524);; Biological Process: response to stress (GO:0006950);;	K03283|5e-18|ppp:PHYPADRAFT_58148|hypothetical protein	Heat shock 70 kDa protein GN=HSP70 OS=Bremia lactucae (Lettuce downy mildew) PE=3 SV=1	hypothetical protein DOTSEDRAFT_86336 [Dothistroma septosporum NZE10]
		c67002.graph_c0	0.00314974	-2.13507	down	--	--	Molecular Function: ATP binding (GO:0005524);; Biological Process: protein folding (GO:0006457);; Biological Process: response to stress (GO:0006950);; Molecular Function: unfolded protein binding (GO:0051082);;	--	--	hypothetical protein LEMA_P120390.1 [Leptosphaeria maculans JN3]
		c72557.graph_c0	4.48e-08	-2.12502	down	[O]	Posttranslational modification, protein turnover, chaperones	Molecular Function: ATP binding (GO:0005524);; Biological Process: nitrogen compound metabolic process (GO:0006807);; Biological Process: response to stress (GO:0006950);; Molecular Function: nickel cation binding (GO:0016151);;	--	Probable mediator of RNA polymerase II transcription subunit 37e GN=At5g02500 OS=Arabidopsis thaliana (Mouse-ear cress) PE=1 SV=3	heat shock 70 kDa protein [Uncinocarpus reesii 1704]
		c71342.graph_c0	5.14e-05	1.12247	up	[O]	Posttranslational modification, protein turnover, chaperones	Molecular Function: ATP binding (GO:0005524);; Biological Process: response to stress (GO:0006950);; Molecular Function: 2-alkenal reductase [NAD(P)] activity (GO:0032440);; Biological Process: oxidation-reduction process (GO:0055114);;	K03283|9e-98|rcu:RCOM_1442270|heat shock protein, putative (EC:1.3.1.74)	Heat shock cognate 70 kDa protein GN=HSP70 OS=Petunia hybrida (Petunia) PE=2 SV=1	hypothetical protein, partial [Scutellaria baicalensis]
		c31856.graph_c0	7.3e-06	-3.75647	down	[O]	Posttranslational modification, protein turnover, chaperones	Molecular Function: ATP binding (GO:0005524);; Biological Process: nitrogen compound metabolic process (GO:0006807);; Biological Process: response to stress (GO:0006950);; Molecular Function: nickel cation binding (GO:0016151);;	--	Heat shock 70 kDa protein GN=HSP70 OS=Achlya klebsiana PE=2 SV=1	heat shock protein cognate 4 [Ajellomyces dermatitidis SLH14081]
		c55178.graph_c0	0.00753038	-3.48191	down	--	--	Biological Process: response to stress (GO:0006950);;	--	--	hypothetical protein MYCFIDRAFT_71850 [Pseudocercospora fijiensis CIRAD86]
		c70394.graph_c0	3.61e-07	-2.95472	down	[O]	Posttranslational modification, protein turnover, chaperones	Molecular Function: ATP binding (GO:0005524);; Biological Process: response to stress (GO:0006950);;	--	Heat shock 70 kDa protein 14 OS=Arabidopsis thaliana (Mouse-ear cress) PE=2 SV=1	Heat shock protein Hsp70 [Macrophomina phaseolina MS6]
		c37540.graph_c0	0.0073685	-2.12267	down	[O]	Posttranslational modification, protein turnover, chaperones	Molecular Function: ATP binding (GO:0005524);; Biological Process: response to stress (GO:0006950);;	K03283|9e-70|osa:4332420|Os03g0277300	Heat shock 70 kDa protein GN=HSP70 OS=Pyrenomonas salina PE=3 SV=1	chaperone [Cryptococcus neoformans var. grubii H99]
		c32800.graph_c0	1.78e-09	-3.0583	down	[O]	Posttranslational modification, protein turnover, chaperones	Molecular Function: ATP binding (GO:0005524);; Biological Process: nitrogen compound metabolic process (GO:0006807);; Biological Process: response to stress (GO:0006950);; Molecular Function: nickel cation binding (GO:0016151);;	K03283|4e-47|ota:Ot17g02270|putative hsp70 (ISS)	Probable mediator of RNA polymerase II transcription subunit 37c GN=At3g12580 OS=Arabidopsis thaliana (Mouse-ear cress) PE=1 SV=1	heat shock protein 70 [Arthroderma uncinatum]
		c71216.graph_c0	6.31e-06	-2.97416	down	[O]	Posttranslational modification, protein turnover, chaperones	Molecular Function: ATPase activator activity (GO:0001671);; Biological Process: response to stress (GO:0006950);; Biological Process: positive regulation of ATPase activity (GO:0032781);; Molecular Function: chaperone binding (GO:0051087);;	--	--	hypothetical protein MYCFIDRAFT_152950 [Pseudocercospora fijiensis CIRAD86]
		c50020.graph_c0	6.72e-05	-3.45016	down	--	--	Molecular Function: ATP binding (GO:0005524);; Biological Process: protein folding (GO:0006457);; Biological Process: response to stress (GO:0006950);; Molecular Function: unfolded protein binding (GO:0051082);;	K04079|1e-32|sbi:SORBI_02g028050|hypothetical protein	Heat shock protein 82 (Fragment) GN=HSP82 OS=Nicotiana tabacum (Common tobacco) PE=1 SV=1	Hsp90 family chaperone HSP82 [Zymoseptoria tritici IPO323]
		c64546.graph_c0	3.2e-07	-3.71269	down	[O]	Posttranslational modification, protein turnover, chaperones	Molecular Function: ATP binding (GO:0005524);; Biological Process: ATP catabolic process (GO:0006200);; Biological Process: response to stress (GO:0006950);; Molecular Function: ATPase activity (GO:0016887);; Biological Process: protein metabolic process (GO:0019538);;	--	Chaperone protein ClpB1 OS=Oryza sativa subsp. japonica (Rice) PE=2 SV=1	hypothetical protein DOTSEDRAFT_69994 [Dothistroma septosporum NZE10]
		c56425.graph_c0	0.000878703	-2.26459	down	--	--	Molecular Function: ATP binding (GO:0005524);; Biological Process: protein folding (GO:0006457);; Biological Process: response to stress (GO:0006950);; Molecular Function: unfolded protein binding (GO:0051082);;	K04079|1e-20|vcn:VOLCADRAFT_73112|hypothetical protein	Heat shock protein 82 GN=HSP82 OS=Zea mays (Maize) PE=3 SV=1	hypothetical protein SNOG_00877 [Phaeosphaeria nodorum SN15]
		c61952.graph_c0	0.00207693	-4.00046	down	[O]	Posttranslational modification, protein turnover, chaperones	Molecular Function: ATP binding (GO:0005524);; Biological Process: response to stress (GO:0006950);;	K03283|4e-16|cme:CMP145C|heat shock protein Hsp70	Heat shock 70 kDa protein GN=HSP70 OS=Bremia lactucae (Lettuce downy mildew) PE=3 SV=1	hypothetical protein DOTSEDRAFT_86336 [Dothistroma septosporum NZE10]
		c75435.graph_c0	0.000929122	-2.31295	down	[O]	Posttranslational modification, protein turnover, chaperones	Molecular Function: ATP binding (GO:0005524);; Biological Process: protein folding (GO:0006457);; Biological Process: response to stress (GO:0006950);; Molecular Function: unfolded protein binding (GO:0051082);;	--	Heat shock cognate protein 80 GN=HSC80 OS=Solanum lycopersicum (Tomato) PE=2 SV=1	molecular chaperone [Rhizoplaca chrysoleuca]
		c54135.graph_c0	0.00669813	-4.05547	down	--	--	Biological Process: response to stress (GO:0006950);;	--	Classical arabinogalactan protein 10 (Precursor) GN=AGP10 OS=Arabidopsis thaliana (Mouse-ear cress) PE=1 SV=1	hypothetical protein MYCGRDRAFT_63646 [Zymoseptoria tritici IPO323]
		c83652.graph_c0	0.000880935	-2.30784	down	[R]	General function prediction only	Molecular Function: monooxygenase activity (GO:0004497);; Molecular Function: iron ion binding (GO:0005506);; Biological Process: response to stress (GO:0006950);; Molecular Function: electron carrier activity (GO:0009055);; Molecular Function: oxidoreductase activity, acting on paired donors, with incorporation or reduction of molecular oxygen (GO:0016705);; Molecular Function: heme binding (GO:…	K09553|1e-102|sbi:SORBI_06g023830|hypothetical protein	Heat shock protein STI GN=STI OS=Glycine max (Soybean) PE=1 SV=1	hypothetical protein SNOG_09843 [Phaeosphaeria nodorum SN15]
		c81469.graph_c0	3.81e-05	-3.89974	down	--	--	Molecular Function: ATP binding (GO:0005524);; Molecular Function: GTP binding (GO:0005525);; Biological Process: protein folding (GO:0006457);; Biological Process: response to stress (GO:0006950);; Biological Process: cell cycle (GO:0007049);; Molecular Function: unfolded protein binding (GO:0051082);;	--	Heat shock protein 83 GN=HSP83A OS=Ipomoea nil (Japanese morning glory) PE=2 SV=1	heat shock protein [Paracoccidioides brasiliensis Pb03]
		c34772.graph_c0	0.00133029	-3.86276	down	[O]	Posttranslational modification, protein turnover, chaperones	Molecular Function: ATP binding (GO:0005524);; Cellular Component: cytoplasm (GO:0005737);; Biological Process: protein folding (GO:0006457);; Biological Process: response to stress (GO:0006950);;	--	10 kDa chaperonin GN=CPN10 OS=Arabidopsis thaliana (Mouse-ear cress) PE=3 SV=1	hypothetical protein DOTSEDRAFT_74206 [Dothistroma septosporum NZE10]
		c52657.graph_c0	0.000491846	-2.53185	down	[O]	Posttranslational modification, protein turnover, chaperones	Molecular Function: ATP binding (GO:0005524);; Biological Process: response to stress (GO:0006950);;	K03283|3e-56|olu:OSTLU_28169|HSP70A	Heat shock cognate 70 kDa protein GN=HSP70 OS=Petunia hybrida (Petunia) PE=2 SV=1	heat shock protein 70 [Paracoccidioides brasiliensis]
		c32846.graph_c0	0.00456842	-3.24896	down	--	--	Biological Process: response to stress (GO:0006950);;	--	Vegetative cell wall protein gp1 (Precursor) GN=GP1 OS=Chlamydomonas reinhardtii (Chlamydomonas smithii) PE=2 SV=1	HSP9_HSP12-domain-containing protein [Mycosphaerella populorum SO2202]
		c68872.graph_c0	5.25e-07	-3.89326	down	[O]	Posttranslational modification, protein turnover, chaperones	Biological Process: protein folding (GO:0006457);; Biological Process: response to stress (GO:0006950);; Molecular Function: unfolded protein binding (GO:0051082);;	K09510|1e-24|cme:CMO101C|DnaJ (Hsp40) homolog, subfamily B	DnaJ protein homolog 2 (Precursor) GN=LDJ2 OS=Allium porrum (Leek) PE=2 SV=1	hypothetical protein DOTSEDRAFT_72663 [Dothistroma septosporum NZE10]
		c56126.graph_c0	4.45e-06	-4.22159	down	[O]	Posttranslational modification, protein turnover, chaperones	Molecular Function: ATP binding (GO:0005524);; Biological Process: response to stress (GO:0006950);; Molecular Function: nucleoside-triphosphatase activity (GO:0017111);; Biological Process: protein metabolic process (GO:0019538);;	K03695|2e-12|cme:CMI251C|heat shock protein ClpB	Chaperone protein ClpB2, chloroplastic (Precursor) OS=Oryza sativa subsp. japonica (Rice) PE=2 SV=1	hypothetical protein MYCGRDRAFT_103218 [Zymoseptoria tritici IPO323]
		c98649.graph_c0	0.000198467	-3.38177	down	[O]	Posttranslational modification, protein turnover, chaperones	Molecular Function: ATP binding (GO:0005524);; Biological Process: ATP catabolic process (GO:0006200);; Biological Process: proteolysis (GO:0006508);; Biological Process: response to stress (GO:0006950);; Molecular Function: peptidase activity (GO:0008233);; Molecular Function: ATPase activity (GO:0016887);;	--	--	hypothetical protein DOTSEDRAFT_69994 [Dothistroma septosporum NZE10]
		c67374.graph_c0	0.00418119	-2.911	down	[R]	General function prediction only	Biological Process: response to stress (GO:0006950);;	K09553|6e-78|sbi:SORBI_04g033510|hypothetical protein	Heat shock protein STI GN=STI OS=Glycine max (Soybean) PE=1 SV=1	stress-induced-phosphoprotein 1 [Coniosporium apollinis CBS 100218]
		c94416.graph_c0	0.00825152	-6.17643	down	[O]	Posttranslational modification, protein turnover, chaperones	Molecular Function: ATP binding (GO:0005524);; Biological Process: response to stress (GO:0006950);; Molecular Function: nucleoside-triphosphatase activity (GO:0017111);; Biological Process: protein metabolic process (GO:0019538);; Biological Process: mycelium development (GO:0043581);;	--	Chaperone protein ClpB1 GN=F1O17.2 OS=Arabidopsis thaliana (Mouse-ear cress) PE=1 SV=2	Chaperonin ClpA/B [Macrophomina phaseolina MS6]
		c67510.graph_c0	0.00206809	-4.09862	down	[O]	Posttranslational modification, protein turnover, chaperones	Biological Process: response to stress (GO:0006950);;	--	17.8 kDa class I heat shock protein GN=HSP17.8 OS=Arabidopsis thaliana (Mouse-ear cress) PE=2 SV=1	hypothetical protein SNOG_03889 [Phaeosphaeria nodorum SN15]
		c85568.graph_c0	0.00178903	-4.62844	down	[R]	General function prediction only	Molecular Function: monooxygenase activity (GO:0004497);; Molecular Function: iron ion binding (GO:0005506);; Biological Process: response to stress (GO:0006950);; Molecular Function: electron carrier activity (GO:0009055);; Molecular Function: oxidoreductase activity, acting on paired donors, with incorporation or reduction of molecular oxygen (GO:0016705);; Molecular Function: heme binding (GO:…	K09553|3e-71|vvi:100246116|hypothetical protein LOC100246116	Heat shock protein STI GN=STI OS=Glycine max (Soybean) PE=1 SV=1	stil [Arthroderma otae CBS 113480]
		c68798.graph_c0	7.18e-05	-5.38107	down	--	--	Biological Process: response to stress (GO:0006950);; Biological Process: cellular response to stimulus (GO:0051716);;	--	17.8 kDa class I heat shock protein GN=HSP17.8 OS=Arabidopsis thaliana (Mouse-ear cress) PE=2 SV=1	hypothetical protein CIMG_03716 [Coccidioides immitis RS]
		c71174.graph_c0	9.17e-06	-3.47896	down	--	--	Molecular Function: ATP binding (GO:0005524);; Cellular Component: cytosol (GO:0005829);; Biological Process: protein folding (GO:0006457);; Biological Process: response to stress (GO:0006950);; Cellular Component: fungal-type cell wall (GO:0009277);; Cellular Component: cell septum (GO:0030428);; Biological Process: mycelium development (GO:0043581);; Molecular Function: unfolded protein binding…	K04079|6e-71|ota:Ot10g01300|Molecular chaperone (HSP90 family) (ISS)	Heat shock protein 82 (Fragment) GN=HSP82 OS=Nicotiana tabacum (Common tobacco) PE=1 SV=1	hypothetical protein DOTSEDRAFT_67793 [Dothistroma septosporum NZE10]
		c40312.graph_c0	0.00823364	-2.20045	down	[R]	General function prediction only	Molecular Function: monooxygenase activity (GO:0004497);; Molecular Function: iron ion binding (GO:0005506);; Biological Process: response to stress (GO:0006950);; Molecular Function: electron carrier activity (GO:0009055);; Molecular Function: oxidoreductase activity, acting on paired donors, with incorporation or reduction of molecular oxygen (GO:0016705);; Molecular Function: heme binding (GO:…	K09553|3e-42|pop:POPTR_837084|hypothetical protein	Heat shock protein STI GN=STI OS=Glycine max (Soybean) PE=1 SV=1	hypothetical protein SNOG_09843 [Phaeosphaeria nodorum SN15]
		c70564.graph_c0	0.00584572	-1.74267	down	[O]	Posttranslational modification, protein turnover, chaperones	Molecular Function: ATP binding (GO:0005524);; Cellular Component: mitochondrion (GO:0005739);; Biological Process: protein targeting to mitochondrion (GO:0006626);; Biological Process: response to stress (GO:0006950);; Biological Process: protein refolding (GO:0042026);; Molecular Function: unfolded protein binding (GO:0051082);;	K04043|0.0|vcn:VOLCADRAFT_57436|hsp70C	Heat shock 70 kDa protein, mitochondrial (Precursor) OS=Phaseolus vulgaris (Kidney bean) PE=1 SV=1	similar to mitochondrial heat shock protein [Leptosphaeria maculans JN3]
		c69178.graph_c0	4.01e-06	-2.13874	down	[O]	Posttranslational modification, protein turnover, chaperones	Molecular Function: ATP binding (GO:0005524);; Biological Process: response to stress (GO:0006950);;	--	Heat shock 70 kDa protein GN=HSP70 OS=Achlya klebsiana PE=2 SV=1	hsp70 [Alternaria alternata]
		c65039.graph_c0	0.00362559	-2.67631	down	[O]	Posttranslational modification, protein turnover, chaperones	Molecular Function: ATP binding (GO:0005524);; Biological Process: protein folding (GO:0006457);; Biological Process: response to stress (GO:0006950);; Molecular Function: unfolded protein binding (GO:0051082);;	--	Heat shock protein 90-4 GN=MDA7.4 OS=Arabidopsis thaliana (Mouse-ear cress) PE=2 SV=1	heat shock protein 90, partial [Nectriaceae sp. ZQZ-2012b]
		c64062.graph_c0	2.79e-09	-4.15197	down	[O]	Posttranslational modification, protein turnover, chaperones	Molecular Function: ATP binding (GO:0005524);; Cellular Component: nucleus (GO:0005634);; Cellular Component: cytoplasm (GO:0005737);; Biological Process: response to stress (GO:0006950);; Molecular Function: nucleoside-triphosphatase activity (GO:0017111);; Biological Process: protein metabolic process (GO:0019538);;	--	Chaperone protein ClpB1 GN=F1O17.2 OS=Arabidopsis thaliana (Mouse-ear cress) PE=1 SV=2	P-loop containing nucleoside triphosphate hydrolase protein [Mycosphaerella populorum SO2202]
		c82189.graph_c0	0.000403876	-3.35401	down	[O]	Posttranslational modification, protein turnover, chaperones	Molecular Function: ATP binding (GO:0005524);; Biological Process: response to stress (GO:0006950);; Molecular Function: nucleoside-triphosphatase activity (GO:0017111);; Biological Process: protein metabolic process (GO:0019538);;	--	Chaperone protein ClpB1 GN=F1O17.2 OS=Arabidopsis thaliana (Mouse-ear cress) PE=1 SV=2	hypothetical protein SNOG_02004 [Phaeosphaeria nodorum SN15]
		c71735.graph_c0	0.000773175	-1.51324	down	--	--	Molecular Function: ATP binding (GO:0005524);; Cellular Component: cytosol (GO:0005829);; Biological Process: protein folding (GO:0006457);; Biological Process: response to stress (GO:0006950);; Cellular Component: fungal-type cell wall (GO:0009277);; Cellular Component: cell septum (GO:0030428);; Molecular Function: unfolded protein binding (GO:0051082);;	K04079|1e-102|cre:CHLREDRAFT_138117|HSP90A	Heat shock protein 82 GN=HSP82 OS=Zea mays (Maize) PE=3 SV=1	molecular chaperone and allergen Mod-E/Hsp90/Hsp1 [Aspergillus fumigatus Af293]
	15 dpi	c31511.graph_c0	1.67e-10	-3.82397	down	[O]	Posttranslational modification, protein turnover, chaperones	Molecular Function: ATP binding (GO:0005524);; Cellular Component: mitochondrion (GO:0005739);; Biological Process: protein targeting to mitochondrion (GO:0006626);; Biological Process: response to stress (GO:0006950);; Biological Process: protein refolding (GO:0042026);; Molecular Function: unfolded protein binding (GO:0051082);;	K04043|5e-10|ppp:PHYPADRAFT_141802|hypothetical protein	Chaperone protein dnaK GN=dnaK OS=Guillardia theta (Cryptomonas phi) PE=3 SV=2	putative mitochondrial hsp70 chaperone protein [Neofusicoccum parvum UCRNP2]
		c74607.graph_c0	0.000416855	-1.87073	down	--	--	Biological Process: response to stress (GO:0006950);;	--	Proline-rich receptor-like protein kinase PERK8 GN=PERK8 OS=Arabidopsis thaliana (Mouse-ear cress) PE=1 SV=1	hypothetical protein DOTSEDRAFT_74647 [Dothistroma septosporum NZE10]
		c80837.graph_c0	8.99e-07	-3.61677	down	[O]	Posttranslational modification, protein turnover, chaperones	Molecular Function: ATP binding (GO:0005524);; Biological Process: response to stress (GO:0006950);;	--	Heat shock 70 kDa protein GN=HSP70 OS=Achlya klebsiana PE=2 SV=1	heat shock protein 70 [Beauveria bassiana]
		c54548.graph_c0	2.54e-05	-4.0105	down	--	--	Molecular Function: nucleic acid binding (GO:0003676);; Cellular Component: cytoplasm (GO:0005737);; Biological Process: response to stress (GO:0006950);; Biological Process: response to abiotic stimulus (GO:0009628);; Biological Process: response to chemical (GO:0042221);; Cellular Component: intracellular membrane-bounded organelle (GO:0043231);; Biological Process: cellular metabolic process (…	--	Glycine-rich cell wall structural protein (Precursor) GN=GRP OS=Hordeum vulgare (Barley) PE=2 SV=1	glycine rich protein, RNA binding protein [Hordeum vulgare subsp. vulgare]
		c66721.graph_c0	3.03e-06	-1.74484	down	[O]	Posttranslational modification, protein turnover, chaperones	Molecular Function: ATP binding (GO:0005524);; Biological Process: response to stress (GO:0006950);;	K03283|2e-58|vcn:VOLCADRAFT_79550|hsp70A	Heat shock 70 kDa protein GN=HSP70 OS=Chlamydomonas reinhardtii (Chlamydomonas smithii) PE=1 SV=2	heat shock protein 70 [Cryptococcus neoformans var. neoformans JEC21]
		c77114.graph_c0	3.84e-06	-1.75352	down	--	--	Molecular Function: ATP binding (GO:0005524);; Cellular Component: cytosol (GO:0005829);; Biological Process: protein folding (GO:0006457);; Biological Process: response to stress (GO:0006950);; Cellular Component: fungal-type cell wall (GO:0009277);; Cellular Component: cell septum (GO:0030428);; Molecular Function: unfolded protein binding (GO:0051082);;	K04079|0.0|zma:100384478|HSP90-2	Heat shock protein 81-1 OS=Oryza sativa subsp. japonica (Rice) PE=2 SV=2	hypothetical protein BAUCODRAFT_561772 [Baudoinia compniacensis UAMH 10762]
		c93999.graph_c0	9.08e-12	#NAME?	down	[M]	Cell wall/membrane/envelope biogenesis	Molecular Function: ATP binding (GO:0005524);; Biological Process: response to stress (GO:0006950);;	--	--	heat shock protein 70 [Mycosphaerella populorum SO2202]
		c86101.graph_c0	2.55e-09	-4.43028	down	[O]	Posttranslational modification, protein turnover, chaperones	Molecular Function: ATP binding (GO:0005524);; Biological Process: response to stress (GO:0006950);; Molecular Function: nucleoside-triphosphatase activity (GO:0017111);; Biological Process: protein metabolic process (GO:0019538);;	--	Chaperone protein ClpB1 OS=Oryza sativa subsp. japonica (Rice) PE=2 SV=1	hypothetical protein DOTSEDRAFT_69994 [Dothistroma septosporum NZE10]
		c83413.graph_c0	1.37e-09	#NAME?	down	[O]	Posttranslational modification, protein turnover, chaperones	Molecular Function: ATP binding (GO:0005524);; Cellular Component: nucleus (GO:0005634);; Cellular Component: cytoplasm (GO:0005737);; Biological Process: response to stress (GO:0006950);; Molecular Function: nucleoside-triphosphatase activity (GO:0017111);; Biological Process: protein metabolic process (GO:0019538);;	--	Chaperone protein ClpB1 OS=Oryza sativa subsp. japonica (Rice) PE=2 SV=1	hypothetical protein DOTSEDRAFT_69994 [Dothistroma septosporum NZE10]
		c78651.graph_c0	3.78e-06	-4.01374	down	[O]	Posttranslational modification, protein turnover, chaperones	Molecular Function: ATP binding (GO:0005524);; Cellular Component: cytosol (GO:0005829);; Biological Process: protein folding (GO:0006457);; Biological Process: response to stress (GO:0006950);; Cellular Component: fungal-type cell wall (GO:0009277);; Cellular Component: cell septum (GO:0030428);; Molecular Function: unfolded protein binding (GO:0051082);;	K04079|1e-15|zma:100196928|hsp82	Heat shock protein 82 GN=HSP82 OS=Zea mays (Maize) PE=3 SV=1	Hsp90 [Cladonia grayi]
		c34928.graph_c0	2.64e-05	-1.7615	down	--	--	Molecular Function: binding (GO:0005488);; Biological Process: response to stress (GO:0006950);; Molecular Function: oxidoreductase activity (GO:0016491);;	K00430|1e-111|rcu:RCOM_1182920|Cationic peroxidase 2 precursor, putative (EC:1.11.1.7)	Cationic peroxidase 2 (Precursor) GN=PNC2 OS=Arachis hypogaea (Peanut) PE=2 SV=1	peroxidase [Spinacia oleracea]
		c59762.graph_c0	0.00559638	-1.75541	down	[O]	Posttranslational modification, protein turnover, chaperones	Molecular Function: ATP binding (GO:0005524);; Biological Process: response to stress (GO:0006950);;	K03283|5e-63|zma:100281806|pco083553	Heat shock 70 kDa protein GN=HSP70 OS=Chlamydomonas reinhardtii (Chlamydomonas smithii) PE=1 SV=2	hsp70 family protein [Trichoderma reesei QM6a]
		c98021.graph_c0	2.36e-10	-5.58509	down	--	--	Molecular Function: ATP binding (GO:0005524);; Cellular Component: cytosol (GO:0005829);; Biological Process: protein folding (GO:0006457);; Biological Process: response to stress (GO:0006950);; Cellular Component: fungal-type cell wall (GO:0009277);; Cellular Component: cell septum (GO:0030428);; Molecular Function: unfolded protein binding (GO:0051082);;	K04079|2e-17|zma:100196928|hsp82	Heat shock protein 82 (Fragment) GN=HSP82 OS=Nicotiana tabacum (Common tobacco) PE=1 SV=1	molecular chaperone [Rhizoplaca chrysoleuca]
		c64621.graph_c1	0.00976411	1.21316	up	[T]	Signal transduction mechanisms	Biological Process: response to stress (GO:0006950);;	--	Universal stress protein A-like protein GN=At3g01520 OS=Arabidopsis thaliana (Mouse-ear cress) PE=1 SV=2	unknown [Picea sitchensis]
		c56731.graph_c0	0.00198347	-1.44889	down	[O]	Posttranslational modification, protein turnover, chaperones	Molecular Function: ATP binding (GO:0005524);; Cellular Component: cytoplasm (GO:0005737);; Biological Process: response to stress (GO:0006950);;	--	Heat shock cognate 70 kDa protein 2 GN=HSC-2 OS=Solanum lycopersicum (Tomato) PE=1 SV=1	chaperone [Cryptococcus neoformans var. grubii H99]
		c47929.graph_c0	2.38e-19	-4.23533	down	[O]	Posttranslational modification, protein turnover, chaperones	Molecular Function: ATPase activator activity (GO:0001671);; Biological Process: response to stress (GO:0006950);; Biological Process: positive regulation of ATPase activity (GO:0032781);; Molecular Function: chaperone binding (GO:0051087);;	--	--	hypothetical protein W97_06314 [Coniosporium apollinis CBS 100218]
		c72557.graph_c0	2.74e-27	-2.45135	down	[O]	Posttranslational modification, protein turnover, chaperones	Molecular Function: ATP binding (GO:0005524);; Biological Process: nitrogen compound metabolic process (GO:0006807);; Biological Process: response to stress (GO:0006950);; Molecular Function: nickel cation binding (GO:0016151);;	--	Probable mediator of RNA polymerase II transcription subunit 37e GN=At5g02500 OS=Arabidopsis thaliana (Mouse-ear cress) PE=1 SV=3	heat shock 70 kDa protein [Uncinocarpus reesii 1704]
		c57497.graph_c0	0.000429338	-5.17237	down	--	--	Molecular Function: ATP binding (GO:0005524);; Cellular Component: cytosol (GO:0005829);; Biological Process: protein folding (GO:0006457);; Biological Process: response to stress (GO:0006950);; Cellular Component: fungal-type cell wall (GO:0009277);; Cellular Component: cell septum (GO:0030428);; Molecular Function: unfolded protein binding (GO:0051082);;	--	--	molecular chaperone and allergen Mod-E/Hsp90/Hsp1 [Talaromyces stipitatus ATCC 10500]
		c64833.graph_c0	0.00463575	-2.0325	down	[O]	Posttranslational modification, protein turnover, chaperones	Molecular Function: ATP binding (GO:0005524);; Biological Process: response to stress (GO:0006950);;	K03283|4e-47|rcu:RCOM_1442280|heat shock protein, putative (EC:1.3.1.74)	Heat shock 70 kDa protein GN=HSP70 OS=Achlya klebsiana PE=2 SV=1	heat shock protein 70 [Pneumocystis murina]
		c88151.graph_c0	7.63e-12	-6.37431	down	[O]	Posttranslational modification, protein turnover, chaperones	Molecular Function: ATP binding (GO:0005524);; Biological Process: ATP catabolic process (GO:0006200);; Biological Process: proteolysis (GO:0006508);; Biological Process: response to stress (GO:0006950);; Molecular Function: peptidase activity (GO:0008233);; Molecular Function: ATPase activity (GO:0016887);;	--	Chaperone protein ClpB1 GN=F1O17.2 OS=Arabidopsis thaliana (Mouse-ear cress) PE=1 SV=2	hypothetical protein MYCGRDRAFT_103215, partial [Zymoseptoria tritici IPO323]
		c89079.graph_c0	0.000139705	-4.60267	down	[O]	Posttranslational modification, protein turnover, chaperones	Molecular Function: ATP binding (GO:0005524);; Biological Process: ATP catabolic process (GO:0006200);; Biological Process: response to stress (GO:0006950);; Molecular Function: ATPase activity (GO:0016887);; Biological Process: protein metabolic process (GO:0019538);;	K03695|2e-33|cme:CMI251C|heat shock protein ClpB	Chaperone protein ClpB3, chloroplastic (Precursor) GN=T20K14.60 OS=Arabidopsis thaliana (Mouse-ear cress) PE=2 SV=1	hypothetical protein MYCGRDRAFT_103215, partial [Zymoseptoria tritici IPO323]
		c61164.graph_c0	0.00605683	-1.70375	down	[O]	Posttranslational modification, protein turnover, chaperones	Molecular Function: ATP binding (GO:0005524);; Biological Process: response to stress (GO:0006950);;	K03283|2e-61|rcu:RCOM_1442270|heat shock protein, putative (EC:1.3.1.74)	Heat shock 70 kDa protein 5 GN=T24D18.14 OS=Arabidopsis thaliana (Mouse-ear cress) PE=2 SV=1	heat shock protein 70 [Cryptococcus neoformans var. neoformans JEC21]
		c70394.graph_c0	1.25e-21	-4.98567	down	[O]	Posttranslational modification, protein turnover, chaperones	Molecular Function: ATP binding (GO:0005524);; Biological Process: response to stress (GO:0006950);;	--	Heat shock 70 kDa protein 14 OS=Arabidopsis thaliana (Mouse-ear cress) PE=2 SV=1	Heat shock protein Hsp70 [Macrophomina phaseolina MS6]
		c37540.graph_c0	0.000105152	-2.78557	down	[O]	Posttranslational modification, protein turnover, chaperones	Molecular Function: ATP binding (GO:0005524);; Biological Process: response to stress (GO:0006950);;	K03283|9e-70|osa:4332420|Os03g0277300	Heat shock 70 kDa protein GN=HSP70 OS=Pyrenomonas salina PE=3 SV=1	chaperone [Cryptococcus neoformans var. grubii H99]
		c83962.graph_c0	0.000527759	-5.08081	down	[O]	Posttranslational modification, protein turnover, chaperones	Molecular Function: ATP binding (GO:0005524);; Biological Process: nitrogen compound metabolic process (GO:0006807);; Biological Process: response to stress (GO:0006950);; Molecular Function: nickel cation binding (GO:0016151);;	K03283|5e-20|ath:AT3G12580|HSP70	Probable mediator of RNA polymerase II transcription subunit 37c GN=At3g12580 OS=Arabidopsis thaliana (Mouse-ear cress) PE=1 SV=1	hsp70 [Alternaria alternata]
		c76621.graph_c1	0.000240019	-1.59033	down	[O]	Posttranslational modification, protein turnover, chaperones	Molecular Function: ATP binding (GO:0005524);; Biological Process: nitrogen compound metabolic process (GO:0006807);; Biological Process: response to stress (GO:0006950);; Molecular Function: nickel cation binding (GO:0016151);;	K03283|0.0|sbi:SORBI_09g022580|hypothetical protein	Heat shock 70 kDa protein GN=HSP70 OS=Achlya klebsiana PE=2 SV=1	hypothetical protein DOTSEDRAFT_86336 [Dothistroma septosporum NZE10]
		c60338.graph_c0	5.66e-07	-6.32822	down	[O]	Posttranslational modification, protein turnover, chaperones	Molecular Function: ATP binding (GO:0005524);; Biological Process: response to stress (GO:0006950);;	K03283|1e-26|olu:OSTLU_28169|HSP70A	Heat shock 70 kDa protein GN=HSP70 OS=Achlya klebsiana PE=2 SV=1	hypothetical protein [Tuber melanosporum Mel28]
		c59923.graph_c0	4.75e-05	-3.99594	down	[O]	Posttranslational modification, protein turnover, chaperones	Molecular Function: ATP binding (GO:0005524);; Biological Process: response to stress (GO:0006950);;	K03283|2e-36|sbi:SORBI_03g039360|hypothetical protein	Heat shock 70 kDa protein GN=HSP70 OS=Zea mays (Maize) PE=3 SV=2	hypothetical protein SELMODRAFT_104343 [Selaginella moellendorffii]
		c61952.graph_c0	7.62e-07	-3.20088	down	[O]	Posttranslational modification, protein turnover, chaperones	Molecular Function: ATP binding (GO:0005524);; Biological Process: response to stress (GO:0006950);;	K03283|4e-16|cme:CMP145C|heat shock protein Hsp70	Heat shock 70 kDa protein GN=HSP70 OS=Bremia lactucae (Lettuce downy mildew) PE=3 SV=1	hypothetical protein DOTSEDRAFT_86336 [Dothistroma septosporum NZE10]
		c71466.graph_c0	4.81e-20	-5.64272	down	[O]	Posttranslational modification, protein turnover, chaperones	Molecular Function: ATP binding (GO:0005524);; Biological Process: response to stress (GO:0006950);; Molecular Function: nucleoside-triphosphatase activity (GO:0017111);; Biological Process: protein metabolic process (GO:0019538);;	--	Chaperone protein ClpB1 GN=F1O17.2 OS=Arabidopsis thaliana (Mouse-ear cress) PE=1 SV=2	putative heat shock protein hsp98 hsp104 protein [Neofusicoccum parvum UCRNP2]
		c47352.graph_c0	1.12e-07	-6.10592	down	[O]	Posttranslational modification, protein turnover, chaperones	Molecular Function: ATP binding (GO:0005524);; Biological Process: response to stress (GO:0006950);; Biological Process: mycelium development (GO:0043581);;	K03283|2e-12|cme:CMP145C|heat shock protein Hsp70	Mulatexin (Precursor) OS=Morus alba (White mulberry) PE=1 SV=2	predicted protein [Nectria haematococca mpVI 77-13-4]
		c71286.graph_c0	0.00311937	1.22179	up	--	--	Biological Process: response to stress (GO:0006950);;	--	--	unknown [Picea sitchensis]
		c34772.graph_c0	6.36e-20	-4.55706	down	[O]	Posttranslational modification, protein turnover, chaperones	Molecular Function: ATP binding (GO:0005524);; Cellular Component: cytoplasm (GO:0005737);; Biological Process: protein folding (GO:0006457);; Biological Process: response to stress (GO:0006950);;	--	10 kDa chaperonin GN=CPN10 OS=Arabidopsis thaliana (Mouse-ear cress) PE=3 SV=1	hypothetical protein DOTSEDRAFT_74206 [Dothistroma septosporum NZE10]
		c37363.graph_c0	2.48e-05	-7.05155	down	[O]	Posttranslational modification, protein turnover, chaperones	Molecular Function: ATP binding (GO:0005524);; Biological Process: response to stress (GO:0006950);; Molecular Function: nucleoside-triphosphatase activity (GO:0017111);; Biological Process: protein metabolic process (GO:0019538);;	K03695|2e-23|cme:CMI251C|heat shock protein ClpB	Chaperone protein ClpB2, chloroplastic (Precursor) OS=Oryza sativa subsp. japonica (Rice) PE=2 SV=1	hypothetical protein MYCGRDRAFT_103218 [Zymoseptoria tritici IPO323]
		c82164.graph_c0	0.00313368	2.52056	up	[O]	Posttranslational modification, protein turnover, chaperones	Molecular Function: ATP binding (GO:0005524);; Biological Process: response to stress (GO:0006950);;	K03283|3e-40|ath:AT5G02490|heat shock cognate 70 kDa protein 2 (HSC70-2) (HSP70-2)	Heat shock 70 kDa protein GN=HSP70 OS=Achlya klebsiana PE=2 SV=1	heat shock protein 70 [Beauveria bassiana]
		c52657.graph_c0	8.23e-05	-2.39627	down	[O]	Posttranslational modification, protein turnover, chaperones	Molecular Function: ATP binding (GO:0005524);; Biological Process: response to stress (GO:0006950);;	K03283|3e-56|olu:OSTLU_28169|HSP70A	Heat shock cognate 70 kDa protein GN=HSP70 OS=Petunia hybrida (Petunia) PE=2 SV=1	heat shock protein 70 [Paracoccidioides brasiliensis]
		c87021.graph_c0	0.000135499	-4.72897	down	[O]	Posttranslational modification, protein turnover, chaperones	Molecular Function: ATP binding (GO:0005524);; Biological Process: response to stress (GO:0006950);; Molecular Function: nucleoside-triphosphatase activity (GO:0017111);; Biological Process: protein metabolic process (GO:0019538);;	--	Chaperone protein ClpB1 GN=F1O17.2 OS=Arabidopsis thaliana (Mouse-ear cress) PE=1 SV=2	hypothetical protein MYCFIDRAFT_53968 [Pseudocercospora fijiensis CIRAD86]
		c72200.graph_c1	0.000101545	-1.42173	down	[O]	Posttranslational modification, protein turnover, chaperones	Molecular Function: ATP binding (GO:0005524);; Biological Process: response to stress (GO:0006950);;	K03283|1e-107|pop:POPTR_1118968|hypothetical protein	Probable mediator of RNA polymerase II transcription subunit 37e GN=At5g02500 OS=Arabidopsis thaliana (Mouse-ear cress) PE=1 SV=3	hypothetical protein MELLADRAFT_72112 [Melampsora larici-populina 98AG31]
		c91329.graph_c0	0.00583805	-7.08481	down	--	--	Biological Process: response to stress (GO:0006950);;	--	--	hypothetical protein PTT_08017 [Pyrenophora teres f. teres 0-1]
		c67178.graph_c0	1.57e-27	-4.44925	down	[O]	Posttranslational modification, protein turnover, chaperones	Biological Process: protein folding (GO:0006457);; Biological Process: response to stress (GO:0006950);; Molecular Function: unfolded protein binding (GO:0051082);;	K09510|6e-57|cme:CMO101C|DnaJ (Hsp40) homolog, subfamily B	DnaJ protein homolog 2 (Precursor) GN=LDJ2 OS=Allium porrum (Leek) PE=2 SV=1	hypothetical protein W97_05835 [Coniosporium apollinis CBS 100218]
		c67374.graph_c0	4.1e-22	-4.71523	down	[R]	General function prediction only	Biological Process: response to stress (GO:0006950);;	K09553|6e-78|sbi:SORBI_04g033510|hypothetical protein	Heat shock protein STI GN=STI OS=Glycine max (Soybean) PE=1 SV=1	stress-induced-phosphoprotein 1 [Coniosporium apollinis CBS 100218]
		c54788.graph_c0	0.000299592	-3.14071	down	--	--	Molecular Function: ATP binding (GO:0005524);; Biological Process: protein folding (GO:0006457);; Biological Process: response to stress (GO:0006950);; Molecular Function: unfolded protein binding (GO:0051082);;	K04079|1e-36|vcn:VOLCADRAFT_73112|hypothetical protein	Heat shock protein 90-1 GN=F6N7.13 OS=Arabidopsis thaliana (Mouse-ear cress) PE=1 SV=3	hypothetical protein AOL_s00083g179 [Arthrobotrys oligospora ATCC 24927]
		c71798.graph_c0	0.000570718	-1.91113	down	--	--	Biological Process: response to stress (GO:0006950);; Biological Process: signal transduction (GO:0007165);; Molecular Function: methyltransferase activity (GO:0008168);; Biological Process: response to hormone (GO:0009725);; Biological Process: methylation (GO:0032259);; Biological Process: response to oxygen-containing compound (GO:1901700);;	--	Salicylate O-methyltransferase GN=SAMT OS=Clarkia breweri (Fairy fans) PE=1 SV=1	unknown [Picea sitchensis]
		c100667.graph_c0	2.16e-09	#NAME?	down	[O]	Posttranslational modification, protein turnover, chaperones	Biological Process: protein folding (GO:0006457);; Biological Process: response to stress (GO:0006950);; Molecular Function: unfolded protein binding (GO:0051082);;	K09510|1e-21|cre:CHLREDRAFT_298|DNJ7	DnaJ protein homolog (Precursor) GN=DNAJ1 OS=Cucumis sativus (Cucumber) PE=2 SV=1	DJ1 [Cryphonectria parasitica]
		c70564.graph_c0	0.00453987	-1.823	down	[O]	Posttranslational modification, protein turnover, chaperones	Molecular Function: ATP binding (GO:0005524);; Cellular Component: mitochondrion (GO:0005739);; Biological Process: protein targeting to mitochondrion (GO:0006626);; Biological Process: response to stress (GO:0006950);; Biological Process: protein refolding (GO:0042026);; Molecular Function: unfolded protein binding (GO:0051082);;	K04043|0.0|vcn:VOLCADRAFT_57436|hsp70C	Heat shock 70 kDa protein, mitochondrial (Precursor) OS=Phaseolus vulgaris (Kidney bean) PE=1 SV=1	similar to mitochondrial heat shock protein [Leptosphaeria maculans JN3]
		c46625.graph_c0	2.32e-06	-2.57196	down	[O]	Posttranslational modification, protein turnover, chaperones	Molecular Function: ATP binding (GO:0005524);; Biological Process: response to stress (GO:0006950);;	--	Heat shock cognate 70 kDa protein 1 GN=HSC-I OS=Solanum lycopersicum (Tomato) PE=2 SV=1	RecName: Full=Heat shock 70 kDa protein; AltName: Allergen=Pen c 19
		c54788.graph_c1	0.000522848	-6.5989	down	--	--	Molecular Function: ATP binding (GO:0005524);; Cellular Component: cytosol (GO:0005829);; Biological Process: protein folding (GO:0006457);; Biological Process: response to stress (GO:0006950);; Cellular Component: fungal-type cell wall (GO:0009277);; Cellular Component: cell septum (GO:0030428);; Molecular Function: unfolded protein binding (GO:0051082);;	K04079|1e-45|ppp:PHYPADRAFT_185380|hypothetical protein	Heat shock protein 82 (Fragment) GN=HSP82 OS=Nicotiana tabacum (Common tobacco) PE=1 SV=1	hypothetical protein H072_7513 [Dactylellina haptotyla CBS 200.50]
		c65633.graph_c0	0.00499267	-1.03768	down	--	--	Molecular Function: DNA binding (GO:0003677);; Molecular Function: sequence-specific DNA binding transcription factor activity (GO:0003700);; Molecular Function: protein binding (GO:0005515);; Cellular Component: nucleus (GO:0005634);; Biological Process: response to stress (GO:0006950);; Biological Process: response to abiotic stimulus (GO:0009628);; Biological Process: response to hormone (GO:0…	K09286|1e-39|ath:AT1G50640|ERF3	Ethylene-responsive transcription factor 3 OS=Arabidopsis thaliana (Mouse-ear cress) PE=1 SV=1	ethylene-responsive element binding factor-like protein [Picea sitchensis]
		c73550.graph_c0	1.3e-08	-2.49523	down	[O]	Posttranslational modification, protein turnover, chaperones	Molecular Function: ATP binding (GO:0005524);; Cellular Component: cytoplasm (GO:0005737);; Biological Process: response to stress (GO:0006950);; Biological Process: protein refolding (GO:0042026);; Biological Process: cellular response to temperature stimulus (GO:0071502);;	K04077|1e-180|ppp:PHYPADRAFT_226792|hypothetical protein	Chaperonin CPN60-1, mitochondrial (Precursor) GN=CPN60-1 OS=Cucurbita maxima (Pumpkin) PE=1 SV=1	hypothetical protein BAUCODRAFT_435612 [Baudoinia compniacensis UAMH 10762]
		c38564.graph_c0	4.05e-10	-5.15959	down	[O]	Posttranslational modification, protein turnover, chaperones	Molecular Function: ATP binding (GO:0005524);; Biological Process: response to stress (GO:0006950);; Biological Process: mycelium development (GO:0043581);;	K03283|8e-51|osa:4332420|Os03g0277300	Heat shock 70 kDa protein 3 OS=Arabidopsis thaliana (Mouse-ear cress) PE=1 SV=1	hsp70-like protein [Ophiostoma piceae UAMH 11346]
		c46761.graph_c0	4.4e-06	-2.71465	down	[O]	Posttranslational modification, protein turnover, chaperones	Molecular Function: ATP binding (GO:0005524);; Biological Process: response to stress (GO:0006950);; Biological Process: mycelium development (GO:0043581);;	--	Probable mediator of RNA polymerase II transcription subunit 37b (Precursor) GN=At1g09080 OS=Arabidopsis thaliana (Mouse-ear cress) PE=1 SV=1	hypothetical protein DOTSEDRAFT_86336 [Dothistroma septosporum NZE10]
		c74261.graph_c0	0.00678238	-1.60958	down	[O]	Posttranslational modification, protein turnover, chaperones	Molecular Function: ATP binding (GO:0005524);; Biological Process: ATP catabolic process (GO:0006200);; Biological Process: response to stress (GO:0006950);; Molecular Function: ATPase activity (GO:0016887);; Biological Process: protein metabolic process (GO:0019538);;	--	Chaperone protein ClpB1 GN=F1O17.2 OS=Arabidopsis thaliana (Mouse-ear cress) PE=1 SV=2	hypothetical protein BAUCODRAFT_38324 [Baudoinia compniacensis UAMH 10762]
